# Supplementary material for: Effects of music advertised to support focus on mood and processing speed
Source: PLoS One. 2025 Feb 12;20(2):e0316047. doi: 10.1371/journal.pone.0316047 (PMC11819607; doi:10.1371/journal.pone.0316047)
Supplement: S1 Table — (XLSX) [file pone.0316047.s002.xlsx]

## Sheet: Sheet1
EXPERIMENT INFO		TRACK INFO		RHYTHM				TONALITY					SPECTRUM								DYNAMICS						CLUSTER ANALYSIS
Listening Condition	Track or Set ID	Track name	Artist	Tempo	Pulse clarity	Fluctuation entropy	Fluctuation maximum	Key	Key clarity	Mode	Chromatic complexity	HCDF mean	Flux	Entropy	Centroid (Hz)	Spread (Hz)	Flatness	Roll-off (Hz)	Brightness	Zero crossing rate	Attack time	Attack slope	Decay time	Decay slope	Event density	RMS amplitude	Cluster ID	Silhouette value
Work Flow	Track 1	You got this	John Bowers	109	0.493169	0.973163	4150.1	F# major	0.758049	0.1102	5	0.206067	34.149	0.789064	2730.36	4773.26	0.217188	7453.97	0.288942	559.822	0.129495	2.43983	0.16574	-1.65246	1.68224	0.0563677	1	0.784735
Work Flow	Track 2	Pulse is your friend	John Kunkel	120	0.788934	0.963428	3402.07	A major	0.725616	0.215396	4	0.179538	33.4922	0.762829	2682.91	4521.88	0.145172	7163.75	0.297467	472.155	0.0660047	5.28968	0.101007	-4.17436	3.04877	0.0577674	1	0.769475
Work Flow	Track 3	Booster	Nick Donnelly	120	0.608314	0.960958	3772.42	A# minor	0.464656	-0.0382334	2	0.173444	35.4758	0.789258	2222.09	3641.48	0.115085	5120.28	0.320295	475.109	0.0840457	2.28339	0.168128	-1.16857	1.67986	0.0582953	1	0.724788
Work Flow	Track 4	Hydration	Jack Hallenbeck	128	0.290392	0.952668	4984.54	A# major	0.807474	0.178885	8	0.219947	30.0129	0.769514	1456.78	2920.75	0.0421225	2717.55	0.205514	464.716	0.181773	2.68367	0.282187	-0.910254	1.31324	0.0581749	1	-0.0791955
Work Flow Means				119.25	0.545202	0.962554	4077.28		0.688949	0.116562	4.75	0.194749	33.2825	0.777666	2273.03	3964.34	0.129892	5613.89	0.278055	492.95	0.11533	3.17414	0.179266	-1.97641	1.93103	0.0576513
			SD	7.80491	0.208985	0.00843787	677.561		0.15327	0.112033	2.5	0.0219721	2.33062	0.0135508	590.483	848.236	0.0725185	2192.44	0.0501387	44.7949	0.051727	1.41994	0.075331	1.49725	0.765067	0.000885055
Deep Focus	Set 1	Portico	Gae Terragni	60	0.200183	0.988735	650.282	A major	0.87865	0.245061	3	0.149961	11.7919	0.736354	1324.54	3017.57	0.0980547	1525.07	0.150605	348.386	0.202886	1.44797	0.307561	-1.86186	0.830557	0.0512909	2	0.913331
Deep Focus		Awaken	William Duhamel	64	0.0858723	0.985089	533.828	G major	0.86068	0.21252	7	0.165597	9.63431	0.768639	980.759	1116.83	0.00750355	2218.78	0.245572	524.139	0.235405	3.04	0.935135	-1.00741	0.47718	0.0441531	2	0.952971
Deep Focus		Just look at you	369	48	0.196011	0.986958	875.577	G major	0.773398	0.062875	4	0.161197	16.335	0.757724	784.023	1163.07	0.0155756	1486.2	0.148223	364.822	0.0978384	2.17952	0.123319	-1.67874	1.569	0.0491994	2	0.9669
Deep Focus		Follow me	Andre Ehmann	99	0.309969	0.981607	1338.87	D major	0.878973	0.147876	5	0.180589	14.9335	0.726343	1000.79	2594.89	0.0685252	744.885	0.0932171	330.83	0.0883113	2.03864	0.099404	-1.74227	1.95973	0.0379164	2	0.926014
Set 1 Means				67.75	0.198009	0.985597	849.639		0.847925	0.167083	4.75	0.164336	13.1737	0.747265	1022.53	1973.09	0.0474147	1493.73	0.159405	392.044	0.15611	2.17653	0.366355	-1.57257	1.20912	0.04564
			SD	21.9146	0.0915029	0.00304842	355.668		0.0504147	0.0803605	1.70783	0.0126785	3.02914	0.0193477	223.839	977.562	0.0432693	602.082	0.0632668	89.1502	0.0740901	0.657116	0.390426	0.384342	0.676259	0.00595728
Deep Focus	Set 2	October skies	Ebb & Flo	74	0.0635628	0.987498	838.51	D major	0.84884	0.23933	5	0.137374	12.8717	0.741439	786.206	1358.71	0.0226534	1330.52	0.117976	340.728	0.163641	1.55558	0.244821	-1.27276	0.639452	0.0454734	2	0.968861
Deep Focus		Andromeda	Aerosphere	50	0.219313	0.985997	991.094	A major	0.872151	0.287854	4	0.148189	21.0614	0.768401	775.94	1362.72	0.0222394	1404.51	0.134442	293.164	0.130898	1.3308	0.171047	-1.28904	0.735736	0.0533074	2	0.969513
Deep Focus		Kaolnite	Burgundy Skies	87	0.294626	0.984018	927.833	E major	0.953428	0.257535	5	0.196772	12.2995	0.7567	1007.59	1516.08	0.0245678	2029.49	0.18267	375.691	0.106286	2.54749	0.180816	-2.07088	1.46115	0.055075	2	0.969413
Deep Focus		Ether	Jakob Ahlbom	58	0.167367	0.979678	1273.13	D# major	0.908221	0.256521	6	0.210241	17.5979	0.757823	1353.8	2867.42	0.0956377	1951.42	0.189158	408.843	0.18268	1.8892	0.29656	-1.70794	0.788193	0.0507438	2	0.907441
Set 2 Means				67.25	0.186217	0.984298	1007.64		0.89566	0.26031	5	0.173144	15.9576	0.756091	980.883	1776.23	0.0412746	1678.99	0.156061	354.607	0.145876	1.83077	0.223311	-1.58515	0.906132	0.0511499
			SD	16.5202	0.0970347	0.00339371	187.735		0.0456058	0.0201733	0.816497	0.0357619	4.14907	0.0110996	270.603	731.138	0.0362563	362.327	0.0352197	49.5106	0.0339699	0.530034	0.0587803	0.381349	0.375102	0.00418126
Deep Focus	Set 3	Breathing like the pastures	Rand Aldo	50	0.152483	0.986827	896.725	A major	0.948495	0.214689	6	0.18147	14.2101	0.771708	1311.84	2510.71	0.0733951	2186.38	0.226055	532.917	0.175238	1.27373	0.306508	-1.2302	0.565176	0.042348	2	0.934198
Deep Focus		Light year	Evan Michael Brown	70	0.195452	0.988787	592.149	B minor	0.805309	-0.00764399	10	0.132586	18.4197	0.794219	938.328	1260.03	0.0198092	1683.66	0.173328	503.632	0.120552	1.30857	0.15125	-0.977631	0.623932	0.044959	2	0.967432
Deep Focus		Sintra	Made Of Gold	82	0.272154	0.986504	1175.09	F major	0.960067	0.313154	6	0.19195	21.1533	0.78443	846.679	1056.73	0.0141448	1543.19	0.15432	523.82	0.0875484	2.15859	0.0876774	-2.16001	2.5848	0.0511985	2	0.96282
Deep Focus		Las violetas	Alleppey	103	0.0777635	0.983951	1993.87	B major	0.911606	0.129817	7	0.203751	13.8692	0.768877	976.012	1487.33	0.0315465	1495.48	0.149356	538.397	0.121386	1.14533	0.13462	-1.15382	1.14286	0.0358504	2	0.938245
Set 3 Means				76.25	0.174463	0.986518	1164.46		0.906369	0.162504	7.25	0.177439	16.9131	0.779809	1018.22	1578.7	0.0347239	1727.18	0.175765	524.692	0.126181	1.47156	0.170014	-1.38041	1.22919	0.0435889
			SD	22.1867	0.0812773	0.00198596	602.012		0.0704715	0.135938	1.89297	0.0312566	3.50337	0.0117494	203.146	645.754	0.02678	316.384	0.0350822	15.2726	0.0363031	0.463372	0.0948943	0.530382	0.94028	0.00635628
Deep Focus	Set 4	Memory tree	Amparo	90	0.286361	0.977229	1474.15	A major	0.747631	0.158839	3	0.172055	15.8829	0.752558	923.854	1114.46	0.00754451	1984.82	0.247037	400.853	0.101158	2.04012	0.125345	-1.64172	1.64368	0.0484455	2	0.953302
Deep Focus		Petrichor	Cecelya	70	0.107624	0.988227	549.137	A major	0.789271	0.183778	6	0.171089	9.4693	0.764713	813.145	920.739	0.00526931	1803.54	0.198736	428.858	0.229565	1.2938	0.391087	-0.69381	0.616971	0.0378861	2	0.956558
Deep Focus		Hypnagogia well	Monocle Twins	58	0.479648	0.985348	1191.19	F major	0.783359	0.114734	7	0.198921	20.1738	0.773111	1431.41	2760.24	0.0910839	2316.17	0.224012	309.892	0.120792	3.08911	0.314755	-1.8951	0.783784	0.0592764	2	0.896842
Deep Focus		Collapse into light	Evin Iris	61	0.387835	0.986231	861.651	A major	0.938567	0.215992	6	0.185579	16.0919	0.782119	988.848	1290.89	0.0160037	1989.56	0.194648	477.585	0.106234	2.19242	0.17974	-1.60812	0.941504	0.0394478	2	0.967117
Set 4 Means				69.75	0.315367	0.984259	1019.03		0.814707	0.168336	5.5	0.181911	15.4045	0.768125	1039.31	1521.58	0.0299754	2023.52	0.216108	404.297	0.139437	2.15386	0.252732	-1.45969	0.996484	0.046264
SD				14.4309	0.159414	0.0048387	400.972		0.0845974	0.0427118	1.73205	0.0131282	4.42246	0.0125787	271.276	839.495	0.041	213.455	0.024368	70.4711	0.0606588	0.736846	0.121853	0.52641	0.451352	0.00984432
Deep Focus Means				70.25	0.218514	0.985168	1010.19		0.866165	0.189558	5.625	0.174207	15.3622	0.762822	1015.24	1712.4	0.0383471	1730.86	0.176835	418.91	0.141901	1.90818	0.253103	-1.49946	1.08523	0.0466607
SD				17.449	0.115632	0.00325433	387.596		0.0693308	0.0849618	1.74642	0.0237211	3.69569	0.0178838	219.371	745.703	0.0341084	407.977	0.0449582	86.3464	0.049535	0.617911	0.203583	0.421777	0.597869	0.006802
Pop Hits	Set 1	Woman	Doja Cat	81	0.84407	0.973781	2845.8	C minor	0.743933	-0.263928	10	0.264775	43.2834	0.829857	3748.2	4250.19	0.281423	8796.31	0.52937	1097.27	0.0800582	5.77666	0.113959	-3.61244	3.14564	0.0563857
Pop Hits		Thot shit	Megan Thee Stallion	130	0.450513	0.96862	6728.95	E major	0.232281	0.0340357	12	0.264115	39.4836	0.839858	4040.92	4420.29	0.321259	8728.9	0.592609	1779.71	0.0773323	5.96147	0.108599	-4.52136	2.66479	0.0545567
Pop Hits		GYALIS	Capella Grey	96	0.193451	0.983387	1256.03	G# major	0.750426	0.22376	9	0.299225	36.1605	0.832008	2725.35	3360.66	0.142754	6459.31	0.476605	1286.85	0.124025	3.41346	0.166805	-2.67198	1.58564	0.0553264
Pop Hits		Traitor	Olivia Rodrigo	104	0.0520904	0.9855	818.534	D# major	0.826585	0.0913594	7	0.233341	22.375	0.830104	2459.1	3288.09	0.162343	4901.56	0.408854	859.608	0.127061	2.21659	0.146998	-2.08459	1.37423	0.0478281
Set 1 Means				102.75	0.385031	0.977822	2912.33		0.638306	0.021307	9.5	0.265364	35.3256	0.832957	3243.39	3829.8	0.226945	7221.52	0.501859	1255.86	0.102119	4.34204	0.13409	-3.22259	2.19257	0.0535242
			SD	20.5163	0.347638	0.00797774	2689.38		0.273272	0.206087	2.08167	0.0269193	9.11101	0.00470004	769.058	588.486	0.087796	1889.91	0.07806	390.531	0.0270989	1.83126	0.02764	1.07036	0.850368	0.00387073
Pop Hits	Set 2	Whole lotta money	BIA feat. Nicki Minaj	51	0.298992	0.971743	5465.23	G# minor	0.501735	-0.170795	3	0.28135	32.3187	0.832437	3459.74	4161.79	0.243225	8208.23	0.49998	922.903	0.095277	2.90018	0.113047	-4.40691	2.44338	0.0658566
Pop Hits		For tonight	Giveon	80	0.547866	0.979002	1865.04	A major	0.76089	0.198372	5	0.235828	29.7032	0.82573	3102.85	3871.68	0.192163	7387.61	0.474878	932.257	0.158962	3.57277	0.194686	-2.97922	1.1196	0.0529022
Pop Hits		Bad habits	Ed Sheeran	126	0.847449	0.98016	3266.62	B minor	0.826543	-0.00819895	9	0.272452	33.9482	0.841424	3688.59	4114.85	0.246042	8512.31	0.55005	1133	0.102034	3.2102	0.111059	-2.96269	2.10786	0.0552563
Pop Hits		Levitating	Dua Lipa	103	0.530374	0.97898	2083.31	B minor	0.709014	-0.149777	8	0.264503	35.1156	0.857972	3698.62	4077.05	0.247713	8352.97	0.569625	1444.67	0.0782844	3.68163	0.0939052	-3.05278	3.21884	0.0472517
Set 2 Means				90	0.556171	0.977471	3170.05		0.699546	-0.0325997	6.25	0.263533	32.7714	0.839391	3487.45	4056.34	0.232286	8115.28	0.523633	1108.21	0.108639	3.34119	0.128174	-3.3504	2.22242	0.0553167
			SD	32.0728	0.224884	0.0038586	1649.36		0.140369	0.17007	2.75379	0.0197107	2.34511	0.0139565	279.126	127.893	0.0268128	500.759	0.0437782	244.35	0.0350048	0.356451	0.0451658	0.705427	0.870062	0.00778818
Pop Hits	Set 3	Stay	The Kid Laroi & Justin Bieber	170	0.35907	0.980644	2030.38	G# major	0.687646	0.217452	6	0.253028	31.9219	0.824445	3572.23	4178.35	0.278048	8464.18	0.534552	1252.64	0.0994457	3.48336	0.111178	-3.52013	2.433	0.053029
Pop Hits		Smoke strong	Younboy Never Broke Again	86	0.231292	0.982057	3075.48	C minor	0.608929	-0.0396327	10	0.263089	36.3392	0.839494	3365.03	4168.44	0.221697	7343.48	0.495666	1148.49	0.0854149	3.74656	0.121743	-3.21063	3.03704	0.0540818
Pop Hits		Your time	Scotty McCreery	104	0.829144	0.984834	1592.43	A major	0.797017	0.228634	5	0.20714	33.2647	0.842457	3416.78	4065.75	0.279225	7632.25	0.53826	1209.44	0.120762	4.82864	0.162156	-2.45734	2.0727	0.0514173
Pop Hits		Drunk (and I don't wanna go home)	Elle King & Miranda Lambert	120	0.71672	0.981858	1718.31	F major	0.817882	0.193935	11	0.231456	32.5846	0.850482	3205.72	3747.9	0.220993	6999.02	0.539622	1080.37	0.0813759	3.34115	0.0874177	-3.15384	3.18378	0.0490373
Set 3 Means				120	0.534056	0.982348	2104.15		0.727869	0.150097	8	0.238678	33.5276	0.839219	3389.94	4040.11	0.249991	7609.73	0.527025	1172.74	0.0967497	3.84993	0.120624	-3.08549	2.68163	0.0518914
			SD	36.1109	0.284446	0.00177071	673.216		0.0977216	0.127311	2.94392	0.0248233	1.95294	0.0108886	151.116	201.35	0.0330822	625.685	0.0210153	74.9468	0.0177829	0.67374	0.0311879	0.448632	0.519961	0.00219565
Pop Hits	Set 4	I was on a boat that day	Old Dominion	140	0.544862	0.979165	1334.53	G# minor	0.758093	-0.163092	12	0.260741	34.707	0.852823	3179.64	3599.19	0.235971	6702.92	0.548535	1373.58	0.0820649	5.88081	0.124985	-3.3417	3.00095	0.0500013
Pop Hits		Beggin	Maneskin	134	0.282768	0.981782	2209.32	B minor	0.462679	-0.0825928	12	0.265782	35.9476	0.843555	3711.73	4711.03	0.358055	8670.51	0.52931	1267.93	0.0814641	4.62307	0.115046	-3.04026	2.75572	0.0532253
Pop Hits		Fair trade	Drake feat. Travis Scott	84	0.328109	0.978899	2783.28	G# major	0.773834	0.118396	11	0.259076	29.707	0.824049	3684	4297.49	0.282761	8583.76	0.527005	1085.33	0.141113	3.71539	0.240168	-2.38918	1.1471	0.0685802
Pop Hits		Leave before you love me	Marshmello feat. The Jonas Brothers	120	0.667698	0.98151	2095	G major	0.825527	0.287651	9	0.248649	32.0446	0.839034	3848.4	4162.1	0.24008	8788.15	0.583616	1311.33	0.128174	3.94041	0.118896	-2.84151	2.27126	0.0490185
Set 4 Means				119.5	0.45586	0.980339	2105.53		0.705033	0.0400905	11	0.258562	33.1015	0.839865	3605.94	4192.45	0.279217	8186.34	0.547116	1259.54	0.108204	4.53992	0.149774	-2.90316	2.29376	0.0552063
			SD	25.1064	0.18173	0.00151738	595.728		0.164117	0.203103	1.41421	0.00719741	2.7879	0.0120048	293.145	459.288	0.0566566	992.483	0.0261775	123.972	0.0309845	0.973678	0.0604016	0.399619	0.822369	0.00909519
Pop Hits Means				108.062	0.482779	0.979495	2573.02		0.692688	0.0447237	8.6875	0.256534	33.6815	0.837858	3431.68	4029.68	0.247109	7783.22	0.524908	1199.09	0.103928	4.01827	0.133166	-3.14041	2.3476	0.0539847
			SD	29.055	0.248899	0.0045819	1547.55		0.165363	0.17458	2.79806	0.0218221	4.58879	0.0102231	417.698	375.192	0.0546849	1097.59	0.0458494	225.529	0.0259345	1.09856	0.040092	0.655917	0.725583	0.00589343
Office Noise	Track 1	Calm office	myNoise	n/a	0.00973795	0.987004	197.06	A# minor	0.285087	-0.037678	12	0.24149	14.1907	0.851365	3167.59	3908.94	0.0985797	7252.98	0.479797	1328.23	0.368013	0.36733	0.536667	-0.234594	0.0466667	0.0170477
