# Supplementary material for: Effects of music advertised to support focus on mood and processing speed
Source: PLoS One. 2025 Feb 12;20(2):e0316047. doi: 10.1371/journal.pone.0316047 (PMC11819607; doi:10.1371/journal.pone.0316047)
Supplement: S1 Data — (XLSX) [file pone.0316047.s003.xlsx]

## Sheet: S2_JASPData
ID	Age	Gender	Education (2: High School, 3:College or more)	GOLD-MSI Training	BMRQTotal	BMRQSeeking	BMRQEmotion	BMRQMood	BMRQSensoriMotor	BMRQSocial	DASS21Stress	DASS21Anxiety	DASS21Depression	PANASPrePositive	PANASPreNegative	PANASPostPositive	PANASPostNegative	IncPANASPositive	IncPANASNegative	TotalChangePANAS	Sound	CorrectNoGo	CorrectCong	CorrectIncong	CorrectNeutral	Pleasure	Familiarity	Groove	Volume
1	28	male	3	0.428571	66	11	13	16	18	8	2	2	4	1.5	1	1.5	1	0	0	0	WorkFlow	15	18	18	18	0.577778	0.0111111	0.749074	0.2
2	25	female	3	0.591837	75	14	18	16	11	16	24	36	32	4.6	1.6	4.2	1.5	-0.4	-0.1	-0.3	Hits	0	18	16	17	0.973958	0.997396	0.852865	0.772135
3	35	male	2	0.183673	85	19	15	18	18	15	0	0	0	5	1	5	1	0	0	0	Office	16	18	18	18	0.985763	0.0210706	0.0324601	1
4	41	female	3	0.22449	73	13	14	17	18	11	0	0	2	2.3	1	2.7	1	0.4	0	0.4	Office	17	18	18	18	0.692426	0.480991	0.0128731	0.562053
5	25	male	3	0.489796	71	15	12	16	14	14	20	24	24	4.4	2.4	4.625	2.11	0.225	-0.29	0.515	WorkFlow	16	18	17	17	0.990741	0.452778	0.586111	0.557407
6	33	male	3	0.265306	68	16	11	14	13	14	16	22	10	4.3	1.6	4.5	1.5	0.2	-0.1	0.3	Focus	17	18	18	18	0.938802	0.553385	0.888021	0.997396
7	30	male	3	0.265306	69	16	17	16	9	11	8	4	14	2.1	2.4	2.3	1.9	0.2	-0.5	0.7	WorkFlow	18	18	18	18	0.667593	0.00185185	0.594444	0.824074
8	38	male	2	0.163265	80	15	13	18	16	18	0	0	0	2.6	1	1.9	1.1	-0.7	0.1	-0.8	Office	16	17	18	18	0.0740741	0.721296	0.012963	0.526852
9	35	male	3	0.77551	86	12	18	19	20	17	18	6	4	2.77	1.4	2.88	1	0.11	-0.4	0.51	WorkFlow	13	18	17	18	0.461111	0.0157407	0.500926	0.776852
10	33	male	3	0.367347	77	15	16	16	16	14	0	0	0	1.6	1	1.6	1	0	0	0	Hits	16	18	18	18	0.50191	0.135098	0.332657	0.513381
11	37	male	3	0.367347	67	13	15	16	12	11	16	8	14	3.7	1.1	4.2	1	0.5	-0.1	0.6	WorkFlow	17	18	18	18	0.591247	0.0363395	0.627321	0.677188
12	29	female	3	0.285714	81	15	17	17	15	17	24	32	36	4.1	2.8	3.6	2.7	-0.5	-0.1	-0.4	Hits	17	18	0	12	0.584635	0.608073	0.65625	0.716146
13	35	female	3	0.632653	79	15	17	15	13	19	36	36	32	4.6	1.5	5	1.7	0.4	0.2	0.2	WorkFlow	17	17	16	17	NaN	NaN	NaN	0.527344
14	33	male	3	0.367347	88	16	20	18	18	16	2	0	0	3.4	1.3	3.4	1	0	-0.3	0.3	Focus	17	18	18	18	0.90337	0.0193261	0.295837	0.325926
15	25	female	2	0.693878	95	15	20	20	20	20	0	0	0	4.6	1	4.7	1	0.1	0	0.1	Hits	18	18	18	18	0.957031	0.00260417	0.996094	0.583333
16	30	male	3	0.489796	76	14	12	16	18	16	0	0	2	3.6	1.7	4.1	1	0.5	-0.7	1.2	Hits	18	18	18	18	0.997066	0.171017	0.997066	1
17	27	male	3	0.530612	76	15	15	17	12	17	18	26	28	3.9	2.5	3.7	3.4	-0.2	0.9	-1.1	Focus	3	16	8	16	0.932292	0.809896	0.759115	0.851562
18	34	male	3	0.22449	74	12	15	16	16	15	2	4	0	2.9	1.1	3.5	1	0.6	-0.1	0.7	Office	0	18	15	17	0.941667	0.141667	0.763889	0.512037
19	39	male	2	0.346939	76	14	15	16	16	15	0	0	0	3.3	1	3.8	1	0.5	0	0.5	Focus	17	18	18	18	0.998148	0.0037037	0.133333	0.335185
20	32	female	3	0.510204	69	11	14	16	14	14	34	34	20	3.8	3.7	3.9	3.9	0.1	0.2	-0.1	Office	5	17	16	17	NaN	NaN	NaN	0.998698
21	36	female	3	0.44898	89	18	17	19	18	17	14	14	14	3.6	1.9	2.8	2.7	-0.8	0.8	-1.6	Hits	18	18	18	18	0.310144	0.284695	0.329534	0.729443
22	57	female	3	0.530612	87	15	19	19	16	18	20	22	16	3.9	2.2	3.9	1.9	0	-0.3	0.3	Focus	17	18	16	18	NaN	NaN	NaN	0.740885
23	40	male	3	0.734694	80	16	17	16	13	18	12	4	20	3.4	1.3	3.8	1	0.4	-0.3	0.7	WorkFlow	18	18	18	18	0.84456	0.0111108	0.262066	0.673543
24	30	male	3	0.142857	68	13	18	18	9	10	2	0	18	3.6	1.3	3.8	1.3	0.2	0	0.2	Focus	16	18	18	18	0.627447	0.339456	0.207621	0.417671
25	46	male	3	0.693878	76	13	19	19	10	15	8	0	0	3.2	1	2.5	1.4	-0.7	0.4	-1.1	Hits	16	18	18	18	0.00342014	0.00912326	0.00583333	0.549944
26	33	female	3	0.510204	68	13	15	14	12	14	22	22	24	3	3.4	3.1	2.9	0.1	-0.5	0.6	WorkFlow	7	10	4	8	NaN	NaN	NaN	0.669271
27	59	female	2	0.142857	68	8	15	16	18	11	4	2	0	2.7	1	3.6	1	0.9	0	0.9	WorkFlow	16	18	17	18	0.996094	0.658854	0.992188	0.265625
28	24	female	3	0.510204	88	17	20	20	17	14	20	6	18	2.9	1	2.5	1.2	-0.4	0.2	-0.6	Office	12	18	18	18	0.286458	0.417969	0	0.233073
29	43	female	3	0.571429	76	12	17	17	15	15	8	4	4	4.7	1.6	4.6	1.5	-0.1	-0.1	0	WorkFlow	15	18	17	18	0.997396	0.964844	0.858073	1
30	45	female	3	0.469388	83	14	18	19	15	17	6	12	10	4.4	2	4.1	2.3	-0.3	0.3	-0.6	Hits	16	18	18	18	0.421875	0.572917	0.56901	0.529948
31	35	male	3	0.571429	85	16	18	17	15	19	34	34	36	3.4	2.6	3.4	3.4	0	0.8	-0.8	Focus	17	18	16	18	NaN	NaN	NaN	0.41276
32	35	male	3	0.55102	71	15	13	14	14	15	32	28	22	3.4	3	3.2	3.4	-0.2	0.4	-0.6	Hits	16	15	8	9	NaN	NaN	NaN	0.65625
33	53	female	3	0.469388	86	16	18	20	16	16	8	6	8	3.8	1.1	4.5	1	0.7	-0.1	0.8	Hits	18	18	18	18	0.998698	0.540365	0.880208	0.776042
34	26	female	3	0.510204	69	12	13	18	13	13	0	0	0	3.7	1	3.7	1	0	0	0	Hits	17	18	18	17	0.543519	0.348148	0.312963	0.414815
35	25	female	2	0.326531	94	17	20	20	20	17	22	14	14	2.7	1.1	2.6	1	-0.1	-0.1	0	Focus	17	18	18	18	0.851667	0.0025	0.00916667	0.76
36	51	female	3	0.530612	73	16	15	16	10	16	2	2	4	4	1.5	4.2	1.2	0.2	-0.3	0.5	Office	15	18	16	18	0.918889	0.767778	0.73	0.768889
37	39	male	3	0.306122	76	18	18	18	9	13	26	20	32	1.9	2.3	1.7	2.2	-0.2	-0.1	-0.1	Focus	17	18	17	18	0.592614	0	0.210795	0.235319
38	28	female	3	0.44898	87	16	19	16	17	19	32	36	40	4.4	3.3	4.6	3.2	0.2	-0.1	0.3	Focus	17	18	18	18	0.99349	0.998698	0.998698	0.148438
39	38	male	3	0.571429	73	15	14	16	13	15	30	30	26	3.5	2.8	2.4	2.3	-1.1	-0.5	-0.6	Office	17	17	18	18	0.494792	0.415365	0.498698	1
40	35	female	3	0.428571	79	17	16	15	17	14	28	24	30	5	5	5	5	0	0	0	Hits	17	15	18	17	0.990885	0.983073	0.983073	0.96875
41	33	female	3	0.346939	78	16	16	17	13	16	12	20	6	4.1	2.5	3.7	2.8	-0.4	0.3	-0.7	Office	18	18	18	18	0.85026	0.848958	0.625	0.565104
42	32	male	3	0.591837	75	14	16	17	12	16	0	0	0	4.1	1.2	4.3	1.1	0.2	-0.1	0.3	Hits	16	18	18	18	0.994792	0.803385	0.996094	0.99349
43	31	male	3	0.142857	75	13	17	16	17	12	2	0	0	1.9	1.3	1.7	1.3	-0.2	0	-0.2	Office	17	18	16	16	0.00298177	0.00181831	0.00879908	0.207752
44	47	female	3	0.204082	77	16	15	15	14	17	6	6	2	3.4	1	3.5	1	0.1	0	0.1	Office	17	18	18	18	0.981111	0.541111	0.625556	0.765556
45	36	female	3	0.204082	78	14	18	16	14	16	4	8	6	3.7	2	3.5	1.8	-0.2	-0.2	0	WorkFlow	17	18	17	18	0.890625	0.791667	0.554688	0.447917
46	40	female	3	0.55102	72	12	14	15	15	16	0	2	0	4	1.2	4.3	1.7	0.3	0.5	-0.2	Office	17	18	14	18	0.628889	0.651111	0.741111	0.847778
47	34	male	3	0.571429	80	15	16	20	14	15	6	4	4	4.7	1.2	5	1	0.3	-0.2	0.5	Focus	18	18	18	18	0.996094	0.723958	0.997396	0.744792
48	55	male	3	0.142857	95	18	18	20	20	19	0	0	0	3.7	1	3.5	1	-0.2	0	-0.2	Focus	18	18	18	18	0.870118	0	0.472914	0.409101
49	61	male	3	0.183673	74	14	16	16	15	13	0	0	0	3.2	1	3.2	1	0	0	0	WorkFlow	18	18	18	18	0.781616	0	0.892857	0.159259
50	25	male	3	0.44898	80	17	17	16	16	14	36	28	28	4.7	2.5	4.5	2.3	-0.2	-0.2	0	Office	17	18	18	18	0.99349	0.997396	0.99349	0.973958
51	31	female	3	0.428571	83	15	18	18	16	16	12	14	14	4.3	1.3	4.3	1.4	0	0.1	-0.1	Focus	18	18	18	18	0.854167	0.53776	0.722656	0.903646
52	36	female	3	0.469388	83	13	19	18	17	16	12	10	6	5	1	5	1	0	0	0	WorkFlow	18	18	18	18	0.986979	0.726562	0.990885	0.940104
53	36	female	3	0.510204	83	14	19	18	15	17	26	20	18	4.1	1.7	4.2	1.8	0.1	0.1	0	Focus	18	15	16	15	0.785156	0.871094	0.720052	0.688802
54	39	male	2	0.632653	82	17	19	15	15	16	24	12	16	2.9	1.8	3.8	1	0.9	-0.8	1.7	WorkFlow	17	18	18	18	0.955556	0.0425926	0.990741	0.540741
55	36	male	3	0.469388	70	13	14	15	12	16	24	24	18	3.9	1.2	4.4	1	0.5	-0.2	0.7	Hits	1	18	18	18	0.991111	0.373333	0.943333	0.997778
56	43	male	3	0.591837	73	11	15	18	14	15	28	24	28	4.3	1.8	4.1	1.6	-0.2	-0.2	0	Focus	15	17	9	15	0.861979	0.713542	0.846354	0.605469
57	54	female	3	0.408163	85	20	15	19	15	16	6	0	16	3.6	1.1	3.4	1	-0.2	-0.1	-0.1	WorkFlow	16	18	18	18	0.784107	0.101687	0.378042	0.599246
58	34	male	3	0.326531	85	18	17	20	15	15	0	0	0	4.2	1	4.3	1	0.1	0	0.1	Office	14	17	17	18	1	0.804821	0	0.412908
59	34	female	3	0.612245	86	19	16	16	17	18	18	6	16	3.4	1.4	3.44	1	0.04	-0.4	0.44	WorkFlow	18	18	17	18	0.865556	0.0677778	0.842222	0.511111
60	41	male	2	0.387755	73	13	16	16	13	15	0	0	4	2.1	1	2.1	1	0	0	0	Hits	18	18	18	18	0.860069	0.46264	0.862845	0.442745
61	43	male	3	0.204082	85	17	17	16	17	18	0	0	0	3.6	2.1	4.1	2.2	0.5	0.1	0.4	WorkFlow	0	17	18	18	0.718993	0.130716	0.631667	0.509888
62	41	female	3	0.265306	72	14	14	16	12	16	0	0	0	2.5	1	2.5	1	0	0	0	WorkFlow	18	18	18	18	0.652344	0.572917	0.658854	0.83724
63	31	male	3	0.734694	81	18	16	17	14	16	2	0	0	3	1	3.2	1	0.2	0	0.2	WorkFlow	18	18	18	18	0.55463	0	0.64537	0.696296
64	34	male	3	0.244898	76	14	17	18	13	14	0	0	0	3.5	1.5	1.6	3.3	-1.9	1.8	-3.7	Hits	17	18	18	18	0.0151515	0.0143745	0.0205905	0.804325
65	30	female	3	0.469388	82	16	17	18	13	18	14	20	18	4.6	1.8	4.7	1.4	0.1	-0.4	0.5	WorkFlow	18	18	16	17	0.992188	0.601562	0.592448	0.523438
66	52	female	3	0.285714	79	16	17	19	13	14	2	0	0	4.2	1.3	3	1.8	-1.2	0.5	-1.7	Office	18	18	18	18	0.268519	0.462963	0.307407	0.811111
67	26	male	3	0.857143	81	18	10	20	15	18	2	0	16	2.3	1	2.5	1	0.2	0	0.2	WorkFlow	16	18	17	18	0.785185	0.00648148	0.555556	0.782407
68	49	male	3	0.55102	83	15	18	17	18	15	0	0	0	3.1	1	2.7	1	-0.4	0	-0.4	Office	18	18	18	18	0.483902	0.00585366	0.0146341	0.50439
69	35	female	2	0.571429	78	12	18	17	16	15	32	28	22	4.6	2.3	4.7	1.6	0.1	-0.7	0.8	WorkFlow	0	17	18	15	0.991762	0.956274	0.859949	0.716667
70	39	female	3	0.693878	77	15	15	19	12	16	14	2	14	4.7	1.9	4.5	1.2	-0.2	-0.7	0.5	Focus	16	18	18	18	0.99349	0.957031	0.794271	1
71	36	female	2	0.591837	76	15	17	16	12	16	22	24	28	4.7	1.5	4.5	1.2	-0.2	-0.3	0.1	Focus	16	18	17	17	0.93461	0.600396	0.909511	0.875165
72	41	male	3	0.408163	80	17	17	15	16	15	26	30	28	4.1	3.1	4.2	3	0.1	-0.1	0.2	Office	17	18	17	18	0.40625	0.28776	0.384115	0.893229
73	57	male	3	0.55102	81	14	18	16	16	17	6	6	4	5	1	5	1	0	0	0	WorkFlow	18	18	17	18	0.984259	0.672222	0.919444	0.75463
74	31	female	3	0.836735	91	16	18	20	20	17	6	10	2	2.3	1.2	1.8	1	-0.5	-0.2	-0.3	Focus	16	18	18	18	0.821296	0.0222222	0.135185	0.398148
75	30	female	3	0.489796	83	14	18	20	14	17	34	36	32	4.7	4	4.7	4.2	0	0.2	-0.2	Focus	14	18	18	18	0.97526	0.988281	0.984375	0.733073
76	63	male	2	0.183673	81	11	19	18	13	20	0	0	0	4.2	1.1	4.2	1	0	-0.1	0.1	Office	17	18	18	18	0.536458	0.765625	0.00130208	0.0690104
77	33	male	2	0.44898	70	14	18	16	10	12	12	6	2	3.5	1.8	3.6	1.8	0.1	0	0.1	WorkFlow	18	18	18	18	0.480556	0.00462963	0.323148	0.827778
78	24	female	3	0.755102	79	17	18	19	12	13	34	24	32	5	1	5	1	0	0	0	WorkFlow	0	18	18	18	0.986979	0.983073	0.988281	0.861979
79	30	male	2	0.163265	78	18	16	16	13	15	10	4	28	2.2	2.5	2.9	1.7	0.7	-0.8	1.5	WorkFlow	18	18	18	18	0.991667	0.00648149	0.619444	0.707407
80	62	male	2	0.326531	75	14	15	16	14	16	2	0	0	3.6	1	3.5	1	-0.1	0	-0.1	Office	18	18	18	18	0.0138889	0.00648149	0.00185186	0.262963
81	63	male	3	0.489796	76	15	17	15	15	14	20	28	24	4	1.9	3.4	2.5	-0.6	0.6	-1.2	Focus	5	10	10	12	0.950521	0.847656	0.83724	0.834635
82	43	female	3	0.897959	87	16	16	18	18	19	0	0	0	3.4	1	3.2	1	-0.2	0	-0.2	Focus	16	18	18	18	0.826218	0.132184	0.0424193	0.491243
83	32	female	3	0.714286	66	11	12	13	17	13	0	0	0	3.3	1	3	1	-0.3	0	-0.3	Focus	18	18	17	18	0.97657	0.00101712	0.124878	0.639196
84	24	female	3	0.163265	74	14	16	18	13	13	12	16	14	4.4	1.9	4.7	1.5	0.3	-0.4	0.7	Focus	18	18	18	18	0.992188	0.58724	0.795573	1
85	30	female	3	0.428571	83	14	18	19	15	17	36	34	32	4.7	5	4.2	4.5	-0.5	-0.5	0	Hits	12	17	18	18	NaN	NaN	NaN	0.45125
86	34	male	3	0.591837	84	16	17	20	15	16	10	4	0	4.3	1.4	4.3	1	0	-0.4	0.4	Focus	14	18	18	18	0.897269	0.407672	0.574122	0.438048
87	30	male	2	0.367347	81	17	14	20	15	15	12	0	22	1.7	1.1	1.8	1.1	0.1	0	0.1	Hits	16	18	18	18	0.410185	0.316667	0.752778	0.275
88	51	female	2	0.163265	82	13	20	18	17	14	4	2	4	3.6	1.1	4.1	1	0.5	-0.1	0.6	WorkFlow	17	18	18	18	0.933696	0.0112484	0.643499	0.632406
89	30	female	3	0.469388	83	14	18	18	16	17	38	34	32	4.8	1.7	4.9	1.7	0.1	0	0.1	Hits	18	18	18	18	1	0.973958	0.873698	1
90	40	male	3	0.510204	72	16	16	13	13	14	28	24	30	4.4	2.8	4.2	2.1	-0.2	-0.7	0.5	Focus	14	18	15	18	0.855556	0.624444	0.785556	0.887778
91	39	male	3	0.346939	76	14	18	20	11	13	0	0	2	2.7	1	3.1	1	0.4	0	0.4	WorkFlow	16	18	18	18	0.811662	0.000515996	0.908669	0.197626
92	54	female	3	0.469388	74	13	19	14	14	14	24	22	32	4.6	2.9	4.4	2.9	-0.2	0	-0.2	Focus	16	15	14	14	0.903646	0.973958	0.946615	0.526042
93	31	male	2	0.387755	82	17	19	20	8	18	12	20	14	4.9	1.1	5	1.3	0.1	0.2	-0.1	Focus	14	18	17	18	1	0	0.497222	1
94	35	male	2	0.530612	91	18	20	17	19	17	4	2	28	2.2	1.2	2.3	1	0.1	-0.2	0.3	WorkFlow	17	18	18	18	0.812037	0	0.946296	0.503704
95	48	female	3	0.163265	74	12	16	16	16	14	2	0	2	2.2	1	2	1	-0.2	0	-0.2	Office	18	18	17	18	0	0	0.000741985	0.460072
96	50	male	3	0.734694	82	14	17	19	17	15	0	2	0	3.9	1	4	1	0.1	0	0.1	Hits	14	18	17	18	0.571296	0.0888889	0.498148	0.502778
97	33	male	3	0.591837	72	15	15	14	15	13	16	6	8	4.4	1.2	4.4	1.2	0	0	0	Office	17	18	18	17	0.991111	0.985556	0.792222	0.991111
98	34	male	3	0.367347	75	14	17	16	14	14	2	0	0	3.9	1.2	3.6	1.2	-0.3	0	-0.3	Focus	15	18	18	17	0.704444	0.0355556	0.0188889	0.458889
99	39	male	3	0.591837	67	12	14	15	13	13	24	20	18	3.5	2.1	3.7	2.6	0.2	0.5	-0.3	Hits	1	18	17	18	0.923333	0.948889	0.762222	0.47
100	35	female	3	0.22449	69	15	16	19	10	9	0	0	0	4.1	1	4.6	1	0.5	0	0.5	Focus	17	18	18	18	0.992195	0.48335	0.502081	0.629032
101	44	male	2	0.183673	89	17	17	20	17	18	2	0	0	3.7	1	2.8	1.2	-0.9	0.2	-1.1	Focus	18	18	15	18	0.571296	0.00833333	0.512963	0.476852
102	22	male	3	0.632653	78	15	15	16	15	17	26	22	20	4.2	2.4	4.3	2.3	0.1	-0.1	0.2	Hits	15	18	18	18	0.753906	0.830729	0.835938	0.477865
103	40	male	3	0.55102	78	13	19	18	14	14	32	28	32	3.6	3	2.9	3.4	-0.7	0.4	-1.1	Hits	18	17	1	18	0.861979	0.861979	0.90625	0.632812
104	36	male	3	0.428571	66	12	16	16	11	11	0	0	14	2.5	1	2.4	1	-0.1	0	-0.1	Hits	16	18	18	18	0.50463	0.327778	0.480556	0.280556
105	30	male	2	0.836735	87	18	15	20	18	16	6	0	10	2.7	1.1	2.2	1.2	-0.5	0.1	-0.6	Hits	18	18	17	18	0.415741	0.0527778	0.296296	0.562037
106	40	male	3	0.142857	80	17	19	20	10	14	0	0	0	3.3	1	3	1	-0.3	0	-0.3	Office	17	18	17	18	0.444907	0.0930556	0.0194444	0.671759
107	33	male	3	0.510204	86	14	20	20	15	17	10	0	18	2	1.3	1.3	1.4	-0.7	0.1	-0.8	Office	17	18	18	18	0	0.677383	0.0188917	0.319891
108	24	female	2	0.673469	84	16	20	14	16	18	12	6	42	1.7	1.1	1.1	1	-0.6	-0.1	-0.5	Hits	12	18	15	18	0.587737	0.022765	0.859588	0.515952
109	53	male	3	0.306122	83	16	18	18	13	18	34	38	36	3.9	2.5	3.4	2.5	-0.5	0	-0.5	Hits	6	16	12	8	0.88151	0.880208	0.880208	0.695312
110	61	male	3	0.530612	81	15	20	17	13	16	2	0	12	3.2	1.3	4	1.3	0.8	0	0.8	WorkFlow	18	18	16	18	0.989597	0.00762683	0.550903	0.54535
111	30	male	3	0.734694	97	20	19	20	18	20	0	2	0	3.9	1	4.1	1	0.2	0	0.2	WorkFlow	17	18	17	18	0.843519	0.000925926	0.843519	0.662037
112	47	female	3	0.142857	75	14	17	16	15	13	0	0	0	3.1	1	4.1	1	1	0	1	WorkFlow	18	18	17	18	0.998148	0.000925926	0.992593	0.297222
113	54	male	3	0.653061	84	15	18	19	17	15	0	0	0	3.9	1.1	4.1	1	0.2	-0.1	0.3	Hits	16	18	14	18	0.79799	0.15429	0.95984	0.320764
114	59	male	2	0.244898	80	14	18	16	16	16	0	0	0	3.5	1	3.8	1	0.3	0	0.3	WorkFlow	18	18	18	18	0.766667	0.00444444	0.99	0.934444
115	30	female	3	0.469388	79	13	17	17	15	17	28	28	30	4.9	4.7	4.5	4.6	-0.4	-0.1	-0.3	Hits	17	17	16	16	NaN	NaN	NaN	0.966146
116	28	female	2	0.530612	83	17	17	16	16	17	0	0	2	3.3	1.5	3.2	1.5	-0.1	0	-0.1	Office	14	17	16	16	NaN	NaN	NaN	0.821933
117	33	female	3	0.530612	80	14	17	18	15	16	32	18	30	4.6	1.7	4.7	2.1	0.1	0.4	-0.3	Hits	17	18	18	18	0.962709	0.974886	0.892694	0.646119
118	38	male	3	0.612245	77	13	16	19	14	15	0	0	0	4.9	1	4.9	1	0	0	0	Hits	16	18	18	18	0.99349	0.682292	0.998698	0.75
119	54	male	3	0.795918	97	19	20	20	18	20	20	8	32	4	1.6	4	1.8	0	0.2	-0.2	Office	16	18	18	18	0.010741	0.718303	0.00543121	0.638015
120	39	male	3	0.346939	67	13	14	13	14	13	20	24	26	4.6	2	4.8	1.2	0.2	-0.8	1	Office	18	17	16	18	0.914062	0.865885	0.791667	0.994792
121	36	female	3	0.265306	68	13	13	14	13	15	12	4	12	4	1.6	4.6	1.5	0.6	-0.1	0.7	Office	17	18	18	18	0.778646	0.177083	0.25651	1
122	30	male	3	0.653061	66	15	11	16	11	13	32	34	34	4	3.8	3.7	3.5	-0.3	-0.3	0	Office	18	18	17	18	0.747559	0.924642	0.630371	0.974121
123	58	male	3	0.44898	90	20	18	20	18	14	32	40	42	1.3	4.1	1.2	4.3	-0.1	0.2	-0.3	Office	13	18	18	18	0.0307515	0.0095164	0.00640869	0.770645
124	35	female	3	0.142857	89	16	20	19	20	14	2	0	0	2.5	1.1	2.7	1.1	0.2	0	0.2	Office	17	18	18	18	0.558333	0	0	0.2625
125	34	female	2	0.306122	78	14	15	20	13	16	22	14	20	2.2	1.3	2.4	1.6	0.2	0.3	-0.1	Office	18	18	18	18	0.278095	2.64e-05	0	0.798242
126	29	male	3	0.22449	78	15	16	16	16	15	0	0	0	5	1	5	1	0	0	0	WorkFlow	15	18	17	18	0.994933	0.00613335	0.854133	0.498933
127	31	female	3	0.142857	69	12	16	18	13	10	10	2	12	3.4	1.3	3.3	1	-0.1	-0.3	0.2	WorkFlow	18	18	17	18	0.815741	0.0759259	0.713889	0.717593
128	32	male	2	0.387755	83	16	17	19	17	14	0	0	0	3.6	1	4.3	1	0.7	0	0.7	Hits	18	18	18	18	0.998148	0.00648148	0.99537	0.887037
129	29	male	2	0.244898	91	15	17	20	20	19	0	0	0	4.1	1	2.6	1	-1.5	0	-1.5	Focus	18	18	18	18	0.834028	0.00486111	0.102083	0.607639
130	30	female	3	0.285714	79	14	17	18	14	16	6	10	14	4.1	2	4.3	1.8	0.2	-0.2	0.4	WorkFlow	17	18	18	18	0.777344	0.229167	0.554688	0.501302
131	24	female	3	0.510204	71	13	17	13	14	14	34	34	30	4.9	1	5	1	0.1	0	0.1	WorkFlow	0	18	18	18	0.998698	0.90625	0.957031	0.548177
132	37	male	3	0.632653	77	14	15	16	16	16	0	0	0	3.1	1	3.5	1	0.4	0	0.4	Office	18	18	18	18	0.940741	0.00462964	0.0240741	0.525
133	44	female	3	0.265306	90	16	20	20	18	16	4	0	0	3.1	1	3.2	1	0.1	0	0.1	WorkFlow	16	18	18	18	0.865741	0	1	0.65
134	30	male	3	0.612245	74	13	15	16	12	18	28	24	34	4.2	2.2	4.2	2.6	0	0.4	-0.4	Office	2	15	16	16	0.740885	0.540365	0.384115	0.821615
135	65	male	3	0.469388	87	13	19	20	16	19	24	6	2	4.1	1.5	3.7	1.7	-0.4	0.2	-0.6	Hits	17	18	18	18	0.279701	0	0.646954	0.243891
136	31	male	3	0.489796	85	17	17	19	16	16	10	8	14	4	2.1	4.6	1.6	0.6	-0.5	1.1	WorkFlow	18	18	18	18	0.92	0.178889	0.963333	0.605556
137	51	male	3	0.734694	88	17	19	20	14	18	24	8	26	3.2	2	3.8	1.2	0.6	-0.8	1.4	Hits	15	18	18	18	0.991667	0.0592593	0.871296	0.987963
138	47	female	3	0.408163	76	14	16	18	12	16	20	24	14	4.5	1.2	4.5	1.4	0	0.2	-0.2	Hits	18	18	18	18	0.99443	0.992308	0.789655	0.998674
139	30	male	3	0.163265	79	15	17	18	14	15	0	0	0	5	1.4	5	1.4	0	0	0	Office	18	18	18	17	0.904948	0.942708	0.6875	0.621094
140	30	male	3	0.673469	70	13	15	13	14	15	22	22	18	3.8	3.8	4	4.1	0.2	0.3	-0.1	Focus	17	18	16	18	0.768229	0.696615	0.74349	0.902344
141	32	female	3	0.653061	87	15	17	20	16	19	6	2	2	4.7	1.2	5	1.4	0.3	0.2	0.1	Office	18	18	18	18	0.998047	0.996094	0.985352	0.594727
142	31	female	3	0.163265	73	12	15	16	16	14	26	16	22	3.2	1.9	3.6	1.2	0.4	-0.7	1.1	WorkFlow	16	18	18	18	0.993519	0.000925947	0.976852	0.955556
143	33	male	3	0.142857	66	12	11	18	16	9	0	2	2	3.2	1	3.5	1	0.3	0	0.3	WorkFlow	18	18	17	18	0.8125	0.00390625	0.957031	0.520472
144	30	female	3	0.55102	75	12	16	17	14	16	32	26	30	4.3	1.8	4.5	1.8	0.2	0	0.2	Hits	15	17	16	17	0.845052	0.871094	0.891927	0.981771
145	33	male	3	0.285714	72	13	14	16	16	13	2	0	4	4	1.7	4	1.1	0	-0.6	0.6	Office	18	18	18	18	0.748262	0.198113	0.0858987	0.846574
146	32	male	3	0.530612	72	13	17	14	14	14	20	28	26	4.6	3.1	4.4	3.3	-0.2	0.2	-0.4	Office	18	17	16	17	0.921875	0.99349	0.915365	0.811198
147	40	male	2	0.653061	94	19	20	20	15	20	4	0	2	2	1.1	2.4	1	0.4	-0.1	0.5	Focus	18	18	18	18	0.967593	0.00925926	0.249074	0.466667
148	59	female	3	0.571429	66	9	16	15	15	11	2	0	0	2.9	1.1	2.3	1.1	-0.6	0	-0.6	Hits	17	18	18	18	0.221296	0.0203704	0.521296	0.67037
149	25	male	3	0.530612	71	13	15	14	15	14	26	26	26	4.3	2.2	4.4	2.8	0.1	0.6	-0.5	Office	0	18	18	18	NaN	NaN	NaN	1
150	38	male	2	0.367347	94	18	18	20	18	20	14	12	14	3.6	1.2	3.8	1	0.2	-0.2	0.4	WorkFlow	17	18	18	18	0.896701	0.0651042	0.919271	0.761285
151	26	male	3	0.44898	72	14	12	18	15	13	18	22	28	4	2.1	3.8	2.7	-0.2	0.6	-0.8	Focus	2	16	14	17	0.996094	0.998698	0.813802	0.778646
152	38	male	3	0.265306	74	14	16	16	14	14	0	2	4	1.9	1	2.3	1	0.4	0	0.4	Hits	17	18	18	18	0.57625	0.0925	0.999375	0.290625
153	51	female	3	0.510204	76	14	16	18	11	17	0	0	0	4.8	1.1	3.3	2.1	-1.5	1	-2.5	Office	18	18	18	18	0.169271	0.356771	0.63151	0.994792
154	37	male	3	0.591837	76	18	13	18	10	17	24	12	20	3.9	1.5	3.7	1.5	-0.2	0	-0.2	Hits	13	18	17	18	0.921111	0.133333	0.533333	0.592222
155	30	male	3	0.408163	82	15	20	16	14	17	32	24	32	3.3	3.6	3.1	3.3	-0.2	-0.3	0.1	Hits	17	18	18	18	NaN	NaN	NaN	0.492188
156	51	female	3	0.44898	68	13	16	15	11	13	22	20	26	3.7	2.2	3.5	2	-0.2	-0.2	0	Focus	2	12	9	16	0.994673	0.97793	0.635464	0.760417
157	36	male	3	0.387755	74	14	18	17	8	17	28	32	26	4.1	1.8	4.3	1.7	0.2	-0.1	0.3	Office	18	18	18	18	0.598958	0.640625	0.829427	0.59375
158	36	male	2	0.22449	74	16	18	17	12	11	30	22	36	2.6	2.5	2.5	1.8	-0.1	-0.7	0.6	WorkFlow	17	18	18	18	0.770139	0.464583	0.182639	0.490278
159	49	male	3	0.142857	72	15	11	17	16	13	0	0	0	3.1	1	3	1	-0.1	0	-0.1	Hits	17	18	18	18	0.637633	0.00217558	0.849452	0.895152
160	45	female	3	0.897959	95	18	20	20	17	20	2	2	2	3.6	1.4	4	1	0.4	-0.4	0.8	Hits	17	18	18	17	0.955216	0	0.993135	0.536256
161	29	male	3	0.591837	67	12	13	13	16	13	26	26	28	3.5	3.1	3.4	3.4	-0.1	0.3	-0.4	Focus	4	15	6	9	0.757812	0.795573	0.917969	0.617188
162	33	female	3	0.142857	71	11	12	18	16	14	12	8	10	3.3	1.1	3.4	1.3	0.1	0.2	-0.1	Office	14	18	18	18	0.0479225	0.160942	0.000277001	0.382407
163	33	male	2	0.632653	85	16	16	19	17	17	14	6	28	2.7	1.2	2.9	1	0.2	-0.2	0.4	Office	18	18	18	18	0.592593	0.781481	0	0.707407
164	30	male	3	0.142857	76	14	17	20	13	12	0	0	0	4.5	1	4.4	1	-0.1	0	-0.1	WorkFlow	17	18	18	18	0.897574	0.00311716	0.561985	0.604907
165	52	male	3	0.163265	84	16	20	17	14	17	4	2	6	3.8	1	3.3	1	-0.5	0	-0.5	Focus	17	17	17	17	1	0.664444	0.8	0.83
166	39	female	3	0.142857	70	11	14	15	16	14	10	0	8	3.2	1.2	2.6	1.2	-0.6	0	-0.6	Focus	18	18	18	18	0.612037	0.000925926	0.39537	0.409259
167	40	male	3	0.591837	78	14	16	16	16	16	26	32	30	4.9	1.3	5	1.2	0.1	-0.1	0.2	Focus	5	16	8	15	0.9976	0.9992	0.9992	0.485677
168	36	male	3	0.265306	77	15	20	20	12	10	6	0	0	1.9	1	2.2	1	0.3	0	0.3	Focus	18	18	18	18	0.502083	0.0847223	0.00972223	1
169	38	female	3	0.408163	77	16	19	19	9	14	2	0	0	2.9	1	2.9	1	0	0	0	Focus	18	18	18	18	0.999359	0.492467	0.232187	0.918903
170	45	female	3	0.265306	67	11	18	16	14	8	2	0	0	2.9	1	3.1	1	0.2	0	0.2	Focus	17	18	16	18	1	0.00185185	0.817593	0.758333
171	46	female	3	0.469388	78	15	15	16	16	16	12	2	0	3.2	1.2	2.6	1.1	-0.6	-0.1	-0.5	Focus	18	18	18	18	0.654859	0.116763	0.175919	0.439999
172	34	male	3	0.142857	75	13	20	19	12	11	0	0	0	3.8	1	3.9	1	0.1	0	0.1	Hits	18	18	18	18	0.839067	0.000173602	0.513312	0.336076
173	40	male	2	0.204082	80	15	15	19	15	16	8	2	4	3.3	1.4	3.6	1	0.3	-0.4	0.7	Office	18	18	18	18	0.683333	0.00833333	0.132407	0.560185
174	33	male	2	0.244898	68	14	13	14	12	15	4	0	0	2.7	1	2.6	1	-0.1	0	-0.1	Focus	18	18	18	18	0.457407	0	0.0425926	0.143519
175	39	female	3	0.306122	88	17	19	19	18	15	10	0	0	4.2	1	4.5	1	0.3	0	0.3	WorkFlow	17	18	17	18	0.884722	0.00277778	0.999306	0.408333
176	38	female	3	0.408163	88	16	19	20	18	15	20	10	12	4.5	1.2	4.7	1	0.2	-0.2	0.4	Office	15	18	17	18	0.887963	0.0111111	0.012963	0.684259
177	35	male	2	0.510204	80	15	17	18	16	14	0	2	0	3.6	1.3	4.6	1.1	1	-0.2	1.2	WorkFlow	18	18	17	18	0.6025	0.0166667	0.535	0.498333
178	40	male	3	0.489796	83	16	16	19	14	18	0	0	0	4.4	1.2	3.6	1.1	-0.8	-0.1	-0.7	Office	17	18	18	18	0.0576955	0.925029	0	0.688231
179	59	male	3	0.571429	76	16	16	17	11	16	0	0	0	5	1.1	5	1.1	0	0	0	Hits	18	18	18	18	0.988281	0.755208	0.811198	0.998698
180	46	female	3	0.693878	86	16	19	19	15	17	10	0	0	4.2	1	4.6	1	0.4	0	0.4	Focus	18	17	18	18	0.995716	0.99694	0.998164	0.563647
181	34	female	3	0.55102	80	15	19	17	14	15	22	26	18	4.5	1.6	4.7	1.5	0.2	-0.1	0.3	Focus	15	18	0	18	0.994792	0.996094	0.847656	0.80599
182	29	male	3	0.183673	73	12	17	16	14	14	8	10	14	1.9	2.1	2.2	1	0.3	-1.1	1.4	WorkFlow	0	18	10	11	0.961111	0.0231481	0.987963	0.900926
183	55	female	3	0.285714	68	14	10	18	14	12	0	0	0	2.8	1	3.4	1	0.6	0	0.6	Focus	17	18	18	18	0.71224	0	0.584635	0.611979
184	35	male	3	0.428571	70	15	19	17	10	9	0	0	0	1.7	1.1	1.8	1.1	0.1	0	0.1	Focus	15	18	16	18	0.761111	0	0.185185	0.146296
185	35	female	3	0.571429	73	11	15	16	15	16	26	24	26	4.5	2	4.2	1.9	-0.3	-0.1	-0.2	Hits	18	18	16	18	0.8888	0.2328	0.7	0.8216
186	41	male	3	0.612245	78	15	16	18	14	15	22	22	16	4.1	2	3.9	1.8	-0.2	-0.2	0	Office	18	18	18	18	0.955729	0.748698	0.5625	0.634115
187	51	male	3	0.571429	87	15	20	18	15	19	40	36	38	5	1.3	4.5	1.9	-0.5	0.6	-1.1	Hits	0	18	6	18	1	0.99349	0.998698	0.949219
188	33	male	3	0.142857	80	12	15	19	16	18	2	0	0	3.9	1.1	3.3	1	-0.6	-0.1	-0.5	Hits	18	18	18	18	0.327778	0.0111111	0.228704	0.519444
189	39	female	3	0.22449	68	12	14	16	15	11	0	0	0	2.4	1	2.33	1	-0.07	0	-0.07	WorkFlow	0	18	18	18	0.19102	0.00532725	0.00837139	0.454338
190	32	male	3	0.22449	81	15	17	17	16	16	14	10	8	4	1.9	3.7	1.9	-0.3	0	-0.3	Focus	14	18	18	18	0.795573	0.179688	0.532552	0.498698
191	48	male	3	0.571429	98	20	20	20	20	18	0	0	0	4.9	1	5	1	0.1	0	0.1	WorkFlow	18	18	15	18	0.997778	0.00333333	0.482222	0.192222
192	64	female	2	0.142857	70	11	12	16	19	12	0	0	2	4.1	1	3.5	1	-0.6	0	-0.6	Hits	16	18	18	18	0.393397	0.0237478	0.989789	0.342904
193	39	male	3	0.489796	78	15	17	17	15	14	20	20	14	4.5	1.8	4.7	1.9	0.2	0.1	0.1	Hits	18	17	17	18	NaN	NaN	NaN	0.83
194	48	male	2	0.591837	80	16	16	16	16	16	0	0	0	3.1	1	1.3	1.1	-1.8	0.1	-1.9	Office	17	18	18	18	0	0.0037037	0.00185185	0.268519
195	26	male	2	0.244898	87	17	17	18	17	18	24	18	30	3.4	2.1	3.22	1.2	-0.18	-0.9	0.72	WorkFlow	17	18	18	18	0.745833	0.00625	0.604167	0.260417
196	40	female	3	0.367347	71	13	15	14	13	16	22	24	22	3.5	2.5	3.6	2.4	0.1	-0.1	0.2	Focus	17	18	17	18	NaN	NaN	NaN	0.880208
