# Supplementary material for: Effects of music advertised to support focus on mood and processing speed
Source: PLoS One. 2025 Feb 12;20(2):e0316047. doi: 10.1371/journal.pone.0316047 (PMC11819607; doi:10.1371/journal.pone.0316047)
Supplement: S2 Data — (XLSX) [file pone.0316047.s004.xlsx]

## Sheet: S3_RData
ID	GOLDTraining	BMRQTotal	DASS21Stress	DASS21Anxiety	DASS21Depression	Group	TrialNumber	FlankerCondition (0=NoGo, 1=Cong, 2=Incong, 3=Neutral)	Correct	RT
1	0.428571	66	2	2	4	WorkFlow	1	0	0	0.4536
1	0.428571	66	2	2	4	WorkFlow	2	3	1	0.6379
1	0.428571	66	2	2	4	WorkFlow	3	2	1	0.8819
1	0.428571	66	2	2	4	WorkFlow	4	2	1	0.6333
1	0.428571	66	2	2	4	WorkFlow	5	0	1	NaN
1	0.428571	66	2	2	4	WorkFlow	6	3	1	0.6752
1	0.428571	66	2	2	4	WorkFlow	7	1	1	0.8164
1	0.428571	66	2	2	4	WorkFlow	8	1	1	0.7444
1	0.428571	66	2	2	4	WorkFlow	9	2	1	0.7433
1	0.428571	66	2	2	4	WorkFlow	10	1	1	0.8492
1	0.428571	66	2	2	4	WorkFlow	11	0	1	NaN
1	0.428571	66	2	2	4	WorkFlow	12	1	1	0.7355
1	0.428571	66	2	2	4	WorkFlow	13	3	1	0.6768
1	0.428571	66	2	2	4	WorkFlow	14	3	1	0.6038
1	0.428571	66	2	2	4	WorkFlow	15	2	1	0.7702
1	0.428571	66	2	2	4	WorkFlow	16	0	1	NaN
1	0.428571	66	2	2	4	WorkFlow	17	3	1	0.7167
1	0.428571	66	2	2	4	WorkFlow	18	3	1	0.4372
1	0.428571	66	2	2	4	WorkFlow	19	0	1	NaN
1	0.428571	66	2	2	4	WorkFlow	20	1	1	0.6493
1	0.428571	66	2	2	4	WorkFlow	21	1	1	0.4735
1	0.428571	66	2	2	4	WorkFlow	22	0	1	NaN
1	0.428571	66	2	2	4	WorkFlow	23	2	1	0.5993
1	0.428571	66	2	2	4	WorkFlow	24	2	1	0.5267
1	0.428571	66	2	2	4	WorkFlow	25	2	1	0.8187
1	0.428571	66	2	2	4	WorkFlow	26	0	1	NaN
1	0.428571	66	2	2	4	WorkFlow	27	1	1	0.6497
1	0.428571	66	2	2	4	WorkFlow	28	1	1	0.6662
1	0.428571	66	2	2	4	WorkFlow	29	2	1	0.7494
1	0.428571	66	2	2	4	WorkFlow	30	3	1	0.6554
1	0.428571	66	2	2	4	WorkFlow	31	3	1	0.4231
1	0.428571	66	2	2	4	WorkFlow	32	0	0	0.427
1	0.428571	66	2	2	4	WorkFlow	33	0	1	NaN
1	0.428571	66	2	2	4	WorkFlow	34	0	1	NaN
1	0.428571	66	2	2	4	WorkFlow	35	1	1	0.7906
1	0.428571	66	2	2	4	WorkFlow	36	1	1	0.8755
1	0.428571	66	2	2	4	WorkFlow	37	2	1	1.0494
1	0.428571	66	2	2	4	WorkFlow	38	2	1	1.1163
1	0.428571	66	2	2	4	WorkFlow	39	3	1	0.6719
1	0.428571	66	2	2	4	WorkFlow	40	3	1	0.4422
1	0.428571	66	2	2	4	WorkFlow	41	3	1	0.6238
1	0.428571	66	2	2	4	WorkFlow	42	0	1	NaN
1	0.428571	66	2	2	4	WorkFlow	43	3	1	0.4668
1	0.428571	66	2	2	4	WorkFlow	44	2	1	1.4378
1	0.428571	66	2	2	4	WorkFlow	45	1	1	0.7731
1	0.428571	66	2	2	4	WorkFlow	46	0	1	NaN
1	0.428571	66	2	2	4	WorkFlow	47	2	1	0.5804
1	0.428571	66	2	2	4	WorkFlow	48	1	1	0.4125
1	0.428571	66	2	2	4	WorkFlow	49	0	0	0.4396
1	0.428571	66	2	2	4	WorkFlow	50	1	1	0.4425
1	0.428571	66	2	2	4	WorkFlow	51	0	1	NaN
1	0.428571	66	2	2	4	WorkFlow	52	2	1	0.8298
1	0.428571	66	2	2	4	WorkFlow	53	3	1	0.5073
1	0.428571	66	2	2	4	WorkFlow	54	2	1	0.6678
1	0.428571	66	2	2	4	WorkFlow	55	1	1	0.5285
1	0.428571	66	2	2	4	WorkFlow	56	3	1	0.4604
1	0.428571	66	2	2	4	WorkFlow	57	1	1	0.4302
1	0.428571	66	2	2	4	WorkFlow	58	2	1	0.5271
1	0.428571	66	2	2	4	WorkFlow	59	0	1	NaN
1	0.428571	66	2	2	4	WorkFlow	60	2	1	0.6026
1	0.428571	66	2	2	4	WorkFlow	61	3	1	0.5057
1	0.428571	66	2	2	4	WorkFlow	62	1	1	0.4041
1	0.428571	66	2	2	4	WorkFlow	63	3	1	0.4055
1	0.428571	66	2	2	4	WorkFlow	64	0	1	NaN
1	0.428571	66	2	2	4	WorkFlow	65	0	1	NaN
1	0.428571	66	2	2	4	WorkFlow	66	3	1	0.3935
1	0.428571	66	2	2	4	WorkFlow	67	2	1	0.6148
1	0.428571	66	2	2	4	WorkFlow	68	0	1	NaN
1	0.428571	66	2	2	4	WorkFlow	69	1	1	0.3916
1	0.428571	66	2	2	4	WorkFlow	70	1	1	0.4021
1	0.428571	66	2	2	4	WorkFlow	71	3	1	0.5905
1	0.428571	66	2	2	4	WorkFlow	72	2	1	0.5588
2	0.591837	75	24	36	32	Hits	1	1	1	0.903
2	0.591837	75	24	36	32	Hits	2	2	1	1.119
2	0.591837	75	24	36	32	Hits	3	2	1	0.99
2	0.591837	75	24	36	32	Hits	4	3	1	0.988
2	0.591837	75	24	36	32	Hits	5	0	0	0.889
2	0.591837	75	24	36	32	Hits	6	3	1	0.881
2	0.591837	75	24	36	32	Hits	7	1	1	0.901
2	0.591837	75	24	36	32	Hits	8	0	0	0.911
2	0.591837	75	24	36	32	Hits	9	0	0	1.05
2	0.591837	75	24	36	32	Hits	10	1	1	1.148
2	0.591837	75	24	36	32	Hits	11	1	1	1.07
2	0.591837	75	24	36	32	Hits	12	2	1	0.994
2	0.591837	75	24	36	32	Hits	13	2	1	0.997
2	0.591837	75	24	36	32	Hits	14	3	1	0.846
2	0.591837	75	24	36	32	Hits	15	0	0	0.813
2	0.591837	75	24	36	32	Hits	16	3	1	0.909
2	0.591837	75	24	36	32	Hits	17	1	1	0.88
2	0.591837	75	24	36	32	Hits	18	0	0	0.964
2	0.591837	75	24	36	32	Hits	19	3	1	0.935
2	0.591837	75	24	36	32	Hits	20	1	1	0.912
2	0.591837	75	24	36	32	Hits	21	3	1	0.969
2	0.591837	75	24	36	32	Hits	22	2	1	1.341
2	0.591837	75	24	36	32	Hits	23	2	1	0.93
2	0.591837	75	24	36	32	Hits	24	0	0	1.122
2	0.591837	75	24	36	32	Hits	25	3	1	0.923
2	0.591837	75	24	36	32	Hits	26	1	1	1.001
2	0.591837	75	24	36	32	Hits	27	1	1	1.017
2	0.591837	75	24	36	32	Hits	28	3	1	1.273
2	0.591837	75	24	36	32	Hits	29	2	1	0.975
2	0.591837	75	24	36	32	Hits	30	0	0	0.912
2	0.591837	75	24	36	32	Hits	31	0	0	0.999
2	0.591837	75	24	36	32	Hits	32	2	0	0.911
2	0.591837	75	24	36	32	Hits	33	1	1	1
2	0.591837	75	24	36	32	Hits	34	1	1	0.925
2	0.591837	75	24	36	32	Hits	35	2	1	1.309
2	0.591837	75	24	36	32	Hits	36	3	1	1.11
2	0.591837	75	24	36	32	Hits	37	3	1	0.994
2	0.591837	75	24	36	32	Hits	38	0	0	0.999
2	0.591837	75	24	36	32	Hits	39	2	1	1.102
2	0.591837	75	24	36	32	Hits	40	0	0	0.987
2	0.591837	75	24	36	32	Hits	41	0	0	1.186
2	0.591837	75	24	36	32	Hits	42	2	1	1.025
2	0.591837	75	24	36	32	Hits	43	3	1	1.026
2	0.591837	75	24	36	32	Hits	44	0	0	1.003
2	0.591837	75	24	36	32	Hits	45	1	1	1.218
2	0.591837	75	24	36	32	Hits	46	3	0	NaN
2	0.591837	75	24	36	32	Hits	47	1	1	1.04
2	0.591837	75	24	36	32	Hits	48	2	1	1.213
2	0.591837	75	24	36	32	Hits	49	3	1	0.934
2	0.591837	75	24	36	32	Hits	50	2	1	0.954
2	0.591837	75	24	36	32	Hits	51	2	1	1.015
2	0.591837	75	24	36	32	Hits	52	0	0	1.275
2	0.591837	75	24	36	32	Hits	53	0	0	1.133
2	0.591837	75	24	36	32	Hits	54	3	1	1.179
2	0.591837	75	24	36	32	Hits	55	1	1	0.965
2	0.591837	75	24	36	32	Hits	56	1	1	1.126
2	0.591837	75	24	36	32	Hits	57	0	0	0.954
2	0.591837	75	24	36	32	Hits	58	1	1	0.941
2	0.591837	75	24	36	32	Hits	59	0	0	1.028
2	0.591837	75	24	36	32	Hits	60	2	1	0.938
2	0.591837	75	24	36	32	Hits	61	2	1	1.058
2	0.591837	75	24	36	32	Hits	62	3	1	0.9
2	0.591837	75	24	36	32	Hits	63	1	1	0.809
2	0.591837	75	24	36	32	Hits	64	3	1	1.049
2	0.591837	75	24	36	32	Hits	65	2	1	1.035
2	0.591837	75	24	36	32	Hits	66	1	1	0.941
2	0.591837	75	24	36	32	Hits	67	1	1	1.209
2	0.591837	75	24	36	32	Hits	68	2	0	1.132
2	0.591837	75	24	36	32	Hits	69	0	0	1.085
2	0.591837	75	24	36	32	Hits	70	0	0	1.328
2	0.591837	75	24	36	32	Hits	71	3	1	1.397
2	0.591837	75	24	36	32	Hits	72	3	1	1.129
3	0.183673	85	0	0	0	Office	1	2	1	0.713
3	0.183673	85	0	0	0	Office	2	0	1	NaN
3	0.183673	85	0	0	0	Office	3	3	1	0.5331
3	0.183673	85	0	0	0	Office	4	1	1	0.9729
3	0.183673	85	0	0	0	Office	5	0	1	NaN
3	0.183673	85	0	0	0	Office	6	1	1	0.586
3	0.183673	85	0	0	0	Office	7	2	1	0.566
3	0.183673	85	0	0	0	Office	8	3	1	0.7098
3	0.183673	85	0	0	0	Office	9	3	1	0.5312
3	0.183673	85	0	0	0	Office	10	0	1	NaN
3	0.183673	85	0	0	0	Office	11	3	1	0.6018
3	0.183673	85	0	0	0	Office	12	1	1	0.4995
3	0.183673	85	0	0	0	Office	13	2	1	0.5866
3	0.183673	85	0	0	0	Office	14	0	1	NaN
3	0.183673	85	0	0	0	Office	15	1	1	0.5961
3	0.183673	85	0	0	0	Office	16	2	1	0.7096
3	0.183673	85	0	0	0	Office	17	3	1	0.4902
3	0.183673	85	0	0	0	Office	18	1	1	0.4487
3	0.183673	85	0	0	0	Office	19	2	1	0.5264
3	0.183673	85	0	0	0	Office	20	3	1	0.4817
3	0.183673	85	0	0	0	Office	21	0	0	0.492
3	0.183673	85	0	0	0	Office	22	1	1	1.0073
3	0.183673	85	0	0	0	Office	23	2	1	0.556
3	0.183673	85	0	0	0	Office	24	0	1	NaN
3	0.183673	85	0	0	0	Office	25	2	1	0.6098
3	0.183673	85	0	0	0	Office	26	0	1	NaN
3	0.183673	85	0	0	0	Office	27	2	1	0.6851
3	0.183673	85	0	0	0	Office	28	3	1	0.6593
3	0.183673	85	0	0	0	Office	29	1	1	0.6097
3	0.183673	85	0	0	0	Office	30	0	1	NaN
3	0.183673	85	0	0	0	Office	31	1	1	0.4758
3	0.183673	85	0	0	0	Office	32	3	1	0.9691
3	0.183673	85	0	0	0	Office	33	3	1	0.6626
3	0.183673	85	0	0	0	Office	34	0	1	NaN
3	0.183673	85	0	0	0	Office	35	2	1	0.6741
3	0.183673	85	0	0	0	Office	36	1	1	0.5654
3	0.183673	85	0	0	0	Office	37	1	1	0.654
3	0.183673	85	0	0	0	Office	38	2	1	0.5644
3	0.183673	85	0	0	0	Office	39	0	1	NaN
3	0.183673	85	0	0	0	Office	40	3	1	0.5312
3	0.183673	85	0	0	0	Office	41	0	0	0.6809
3	0.183673	85	0	0	0	Office	42	1	1	0.5744
3	0.183673	85	0	0	0	Office	43	2	1	0.6441
3	0.183673	85	0	0	0	Office	44	1	1	0.6016
3	0.183673	85	0	0	0	Office	45	0	1	NaN
3	0.183673	85	0	0	0	Office	46	3	1	0.6094
3	0.183673	85	0	0	0	Office	47	2	1	0.5469
3	0.183673	85	0	0	0	Office	48	3	1	0.5393
3	0.183673	85	0	0	0	Office	49	2	1	0.6068
3	0.183673	85	0	0	0	Office	50	3	1	0.5387
3	0.183673	85	0	0	0	Office	51	3	1	0.8181
3	0.183673	85	0	0	0	Office	52	0	1	NaN
3	0.183673	85	0	0	0	Office	53	0	1	NaN
3	0.183673	85	0	0	0	Office	54	1	1	0.5091
3	0.183673	85	0	0	0	Office	55	2	1	0.6133
3	0.183673	85	0	0	0	Office	56	1	1	1.0095
3	0.183673	85	0	0	0	Office	57	3	1	0.7579
3	0.183673	85	0	0	0	Office	58	2	1	0.6773
3	0.183673	85	0	0	0	Office	59	1	1	0.4734
3	0.183673	85	0	0	0	Office	60	1	1	0.4987
3	0.183673	85	0	0	0	Office	61	0	1	NaN
3	0.183673	85	0	0	0	Office	62	0	1	NaN
3	0.183673	85	0	0	0	Office	63	2	1	0.6884
3	0.183673	85	0	0	0	Office	64	3	1	0.6063
3	0.183673	85	0	0	0	Office	65	1	1	0.5223
3	0.183673	85	0	0	0	Office	66	3	1	0.4887
3	0.183673	85	0	0	0	Office	67	2	1	0.5046
3	0.183673	85	0	0	0	Office	68	0	1	NaN
3	0.183673	85	0	0	0	Office	69	0	1	NaN
3	0.183673	85	0	0	0	Office	70	1	1	0.673
3	0.183673	85	0	0	0	Office	71	2	1	0.5711
3	0.183673	85	0	0	0	Office	72	3	1	0.5708
4	0.22449	73	0	0	2	Office	1	0	1	NaN
4	0.22449	73	0	0	2	Office	2	3	1	0.384
4	0.22449	73	0	0	2	Office	3	1	1	0.3961
4	0.22449	73	0	0	2	Office	4	2	1	0.6283
4	0.22449	73	0	0	2	Office	5	3	1	0.5241
4	0.22449	73	0	0	2	Office	6	2	1	0.5165
4	0.22449	73	0	0	2	Office	7	0	1	NaN
4	0.22449	73	0	0	2	Office	8	1	1	0.5537
4	0.22449	73	0	0	2	Office	9	3	1	0.5614
4	0.22449	73	0	0	2	Office	10	2	1	0.5674
4	0.22449	73	0	0	2	Office	11	1	1	0.5892
4	0.22449	73	0	0	2	Office	12	3	1	0.4824
4	0.22449	73	0	0	2	Office	13	1	1	0.4832
4	0.22449	73	0	0	2	Office	14	2	1	0.5169
4	0.22449	73	0	0	2	Office	15	0	1	NaN
4	0.22449	73	0	0	2	Office	16	0	1	NaN
4	0.22449	73	0	0	2	Office	17	3	1	0.5721
4	0.22449	73	0	0	2	Office	18	3	1	0.4483
4	0.22449	73	0	0	2	Office	19	2	1	0.4703
4	0.22449	73	0	0	2	Office	20	0	1	NaN
4	0.22449	73	0	0	2	Office	21	1	1	0.4586
4	0.22449	73	0	0	2	Office	22	1	1	0.474
4	0.22449	73	0	0	2	Office	23	2	1	0.6051
4	0.22449	73	0	0	2	Office	24	0	1	NaN
4	0.22449	73	0	0	2	Office	25	0	1	NaN
4	0.22449	73	0	0	2	Office	26	0	1	NaN
4	0.22449	73	0	0	2	Office	27	1	1	0.4787
4	0.22449	73	0	0	2	Office	28	2	1	0.5762
4	0.22449	73	0	0	2	Office	29	3	1	0.5628
4	0.22449	73	0	0	2	Office	30	1	1	0.462
4	0.22449	73	0	0	2	Office	31	3	1	0.6078
4	0.22449	73	0	0	2	Office	32	2	1	0.5141
4	0.22449	73	0	0	2	Office	33	2	1	0.5282
4	0.22449	73	0	0	2	Office	34	1	1	0.5653
4	0.22449	73	0	0	2	Office	35	3	1	0.6306
4	0.22449	73	0	0	2	Office	36	0	1	NaN
4	0.22449	73	0	0	2	Office	37	3	1	0.4874
4	0.22449	73	0	0	2	Office	38	1	1	0.5393
4	0.22449	73	0	0	2	Office	39	2	1	0.531
4	0.22449	73	0	0	2	Office	40	0	1	NaN
4	0.22449	73	0	0	2	Office	41	2	1	0.5432
4	0.22449	73	0	0	2	Office	42	0	1	NaN
4	0.22449	73	0	0	2	Office	43	0	1	NaN
4	0.22449	73	0	0	2	Office	44	2	1	0.692
4	0.22449	73	0	0	2	Office	45	1	1	0.5452
4	0.22449	73	0	0	2	Office	46	1	1	0.4238
4	0.22449	73	0	0	2	Office	47	3	1	0.4582
4	0.22449	73	0	0	2	Office	48	3	1	0.4622
4	0.22449	73	0	0	2	Office	49	3	1	0.5041
4	0.22449	73	0	0	2	Office	50	1	1	0.389
4	0.22449	73	0	0	2	Office	51	3	1	0.523
4	0.22449	73	0	0	2	Office	52	1	1	0.5129
4	0.22449	73	0	0	2	Office	53	2	1	0.9807
4	0.22449	73	0	0	2	Office	54	0	1	NaN
4	0.22449	73	0	0	2	Office	55	0	1	NaN
4	0.22449	73	0	0	2	Office	56	2	1	0.5774
4	0.22449	73	0	0	2	Office	57	2	1	0.5329
4	0.22449	73	0	0	2	Office	58	3	1	0.4292
4	0.22449	73	0	0	2	Office	59	1	1	0.4956
4	0.22449	73	0	0	2	Office	60	0	1	NaN
4	0.22449	73	0	0	2	Office	61	2	1	0.5376
4	0.22449	73	0	0	2	Office	62	0	1	NaN
4	0.22449	73	0	0	2	Office	63	3	1	0.4985
4	0.22449	73	0	0	2	Office	64	1	1	0.4162
4	0.22449	73	0	0	2	Office	65	1	1	0.4531
4	0.22449	73	0	0	2	Office	66	2	1	0.5654
4	0.22449	73	0	0	2	Office	67	2	1	0.4766
4	0.22449	73	0	0	2	Office	68	1	1	0.5508
4	0.22449	73	0	0	2	Office	69	0	0	1.0963
4	0.22449	73	0	0	2	Office	70	3	1	0.4617
4	0.22449	73	0	0	2	Office	71	3	1	0.4893
4	0.22449	73	0	0	2	Office	72	0	1	NaN
5	0.489796	71	20	24	24	WorkFlow	1	3	1	1.0432
5	0.489796	71	20	24	24	WorkFlow	2	2	1	1.1341
5	0.489796	71	20	24	24	WorkFlow	3	3	1	1.021
5	0.489796	71	20	24	24	WorkFlow	4	0	0	1.2478
5	0.489796	71	20	24	24	WorkFlow	5	2	1	1.3296
5	0.489796	71	20	24	24	WorkFlow	6	0	1	NaN
5	0.489796	71	20	24	24	WorkFlow	7	1	1	1.9249
5	0.489796	71	20	24	24	WorkFlow	8	1	1	1.0389
5	0.489796	71	20	24	24	WorkFlow	9	2	0	1.0133
5	0.489796	71	20	24	24	WorkFlow	10	1	1	1.9595
5	0.489796	71	20	24	24	WorkFlow	11	0	1	NaN
5	0.489796	71	20	24	24	WorkFlow	12	3	1	1.2067
5	0.489796	71	20	24	24	WorkFlow	13	3	1	1.0153
5	0.489796	71	20	24	24	WorkFlow	14	1	1	0.9714
5	0.489796	71	20	24	24	WorkFlow	15	2	1	1.0119
5	0.489796	71	20	24	24	WorkFlow	16	0	1	NaN
5	0.489796	71	20	24	24	WorkFlow	17	1	1	0.9931
5	0.489796	71	20	24	24	WorkFlow	18	1	1	1.0319
5	0.489796	71	20	24	24	WorkFlow	19	2	1	1.0801
5	0.489796	71	20	24	24	WorkFlow	20	3	1	1.0089
5	0.489796	71	20	24	24	WorkFlow	21	0	1	NaN
5	0.489796	71	20	24	24	WorkFlow	22	3	1	1.0631
5	0.489796	71	20	24	24	WorkFlow	23	2	1	1.2048
5	0.489796	71	20	24	24	WorkFlow	24	0	1	NaN
5	0.489796	71	20	24	24	WorkFlow	25	2	1	1.1137
5	0.489796	71	20	24	24	WorkFlow	26	1	1	1.1237
5	0.489796	71	20	24	24	WorkFlow	27	2	1	1.0171
5	0.489796	71	20	24	24	WorkFlow	28	3	1	1.0404
5	0.489796	71	20	24	24	WorkFlow	29	0	1	NaN
5	0.489796	71	20	24	24	WorkFlow	30	0	0	1.0586
5	0.489796	71	20	24	24	WorkFlow	31	1	1	1.3026
5	0.489796	71	20	24	24	WorkFlow	32	3	1	1.2761
5	0.489796	71	20	24	24	WorkFlow	33	3	1	0.9858
5	0.489796	71	20	24	24	WorkFlow	34	1	1	0.944
5	0.489796	71	20	24	24	WorkFlow	35	2	1	1.0065
5	0.489796	71	20	24	24	WorkFlow	36	1	1	1.15
5	0.489796	71	20	24	24	WorkFlow	37	0	1	NaN
5	0.489796	71	20	24	24	WorkFlow	38	3	1	1.0835
5	0.489796	71	20	24	24	WorkFlow	39	2	1	1.2015
5	0.489796	71	20	24	24	WorkFlow	40	0	1	NaN
5	0.489796	71	20	24	24	WorkFlow	41	1	1	1.1071
5	0.489796	71	20	24	24	WorkFlow	42	3	1	0.9296
5	0.489796	71	20	24	24	WorkFlow	43	1	1	1.2378
5	0.489796	71	20	24	24	WorkFlow	44	0	1	NaN
5	0.489796	71	20	24	24	WorkFlow	45	3	1	1.3365
5	0.489796	71	20	24	24	WorkFlow	46	0	1	NaN
5	0.489796	71	20	24	24	WorkFlow	47	2	1	1.0372
5	0.489796	71	20	24	24	WorkFlow	48	2	1	1.0275
5	0.489796	71	20	24	24	WorkFlow	49	2	1	1.2974
5	0.489796	71	20	24	24	WorkFlow	50	3	1	0.9618
5	0.489796	71	20	24	24	WorkFlow	51	1	1	0.9489
5	0.489796	71	20	24	24	WorkFlow	52	0	1	NaN
5	0.489796	71	20	24	24	WorkFlow	53	1	1	0.9904
5	0.489796	71	20	24	24	WorkFlow	54	0	1	NaN
5	0.489796	71	20	24	24	WorkFlow	55	3	1	1.1333
5	0.489796	71	20	24	24	WorkFlow	56	2	1	1.2684
5	0.489796	71	20	24	24	WorkFlow	57	3	1	1.1043
5	0.489796	71	20	24	24	WorkFlow	58	3	1	1.1518
5	0.489796	71	20	24	24	WorkFlow	59	0	1	NaN
5	0.489796	71	20	24	24	WorkFlow	60	2	1	1.1478
5	0.489796	71	20	24	24	WorkFlow	61	0	1	NaN
5	0.489796	71	20	24	24	WorkFlow	62	2	1	1.2725
5	0.489796	71	20	24	24	WorkFlow	63	1	1	1.5625
5	0.489796	71	20	24	24	WorkFlow	64	1	1	1.4255
5	0.489796	71	20	24	24	WorkFlow	65	0	1	NaN
5	0.489796	71	20	24	24	WorkFlow	66	2	1	1.0328
5	0.489796	71	20	24	24	WorkFlow	67	3	0	NaN
5	0.489796	71	20	24	24	WorkFlow	68	0	1	NaN
5	0.489796	71	20	24	24	WorkFlow	69	2	1	1.2826
5	0.489796	71	20	24	24	WorkFlow	70	3	1	1.1786
5	0.489796	71	20	24	24	WorkFlow	71	1	1	1.1927
5	0.489796	71	20	24	24	WorkFlow	72	1	1	0.9793
6	0.265306	68	16	22	10	Focus	1	0	1	NaN
6	0.265306	68	16	22	10	Focus	2	1	1	1.1817
6	0.265306	68	16	22	10	Focus	3	1	1	0.9601
6	0.265306	68	16	22	10	Focus	4	2	1	1.1942
6	0.265306	68	16	22	10	Focus	5	2	1	1.0186
6	0.265306	68	16	22	10	Focus	6	3	1	1.4628
6	0.265306	68	16	22	10	Focus	7	0	1	NaN
6	0.265306	68	16	22	10	Focus	8	3	1	1.0753
6	0.265306	68	16	22	10	Focus	9	3	1	0.9995
6	0.265306	68	16	22	10	Focus	10	3	1	1.1955
6	0.265306	68	16	22	10	Focus	11	2	1	1.6932
6	0.265306	68	16	22	10	Focus	12	2	1	1.1186
6	0.265306	68	16	22	10	Focus	13	0	1	NaN
6	0.265306	68	16	22	10	Focus	14	0	1	NaN
6	0.265306	68	16	22	10	Focus	15	1	1	0.9908
6	0.265306	68	16	22	10	Focus	16	1	1	0.989
6	0.265306	68	16	22	10	Focus	17	1	1	0.9848
6	0.265306	68	16	22	10	Focus	18	3	1	1.5682
6	0.265306	68	16	22	10	Focus	19	1	1	1.2923
6	0.265306	68	16	22	10	Focus	20	0	1	NaN
6	0.265306	68	16	22	10	Focus	21	0	1	NaN
6	0.265306	68	16	22	10	Focus	22	2	1	1.0241
6	0.265306	68	16	22	10	Focus	23	3	1	0.8801
6	0.265306	68	16	22	10	Focus	24	2	1	1.1177
6	0.265306	68	16	22	10	Focus	25	2	1	0.9618
6	0.265306	68	16	22	10	Focus	26	2	1	1.1974
6	0.265306	68	16	22	10	Focus	27	3	1	0.8779
6	0.265306	68	16	22	10	Focus	28	0	1	NaN
6	0.265306	68	16	22	10	Focus	29	3	1	0.8958
6	0.265306	68	16	22	10	Focus	30	0	1	NaN
6	0.265306	68	16	22	10	Focus	31	1	1	0.9182
6	0.265306	68	16	22	10	Focus	32	1	1	0.941
6	0.265306	68	16	22	10	Focus	33	3	1	1.2534
6	0.265306	68	16	22	10	Focus	34	1	1	0.9903
6	0.265306	68	16	22	10	Focus	35	0	1	NaN
6	0.265306	68	16	22	10	Focus	36	0	1	NaN
6	0.265306	68	16	22	10	Focus	37	1	1	1.1581
6	0.265306	68	16	22	10	Focus	38	2	1	1.1408
6	0.265306	68	16	22	10	Focus	39	2	1	1.2528
6	0.265306	68	16	22	10	Focus	40	3	1	1.0263
6	0.265306	68	16	22	10	Focus	41	0	1	NaN
6	0.265306	68	16	22	10	Focus	42	1	1	1.1913
6	0.265306	68	16	22	10	Focus	43	2	1	1.1004
6	0.265306	68	16	22	10	Focus	44	1	1	0.9637
6	0.265306	68	16	22	10	Focus	45	3	1	0.9008
6	0.265306	68	16	22	10	Focus	46	0	1	NaN
6	0.265306	68	16	22	10	Focus	47	3	1	0.9678
6	0.265306	68	16	22	10	Focus	48	2	1	1.1139
6	0.265306	68	16	22	10	Focus	49	1	1	0.9052
6	0.265306	68	16	22	10	Focus	50	3	1	0.8733
6	0.265306	68	16	22	10	Focus	51	3	1	0.9548
6	0.265306	68	16	22	10	Focus	52	0	0	1.2852
6	0.265306	68	16	22	10	Focus	53	2	1	1.0105
6	0.265306	68	16	22	10	Focus	54	2	1	1.2554
6	0.265306	68	16	22	10	Focus	55	0	1	NaN
6	0.265306	68	16	22	10	Focus	56	1	1	1.0394
6	0.265306	68	16	22	10	Focus	57	1	1	0.9129
6	0.265306	68	16	22	10	Focus	58	2	1	1.101
6	0.265306	68	16	22	10	Focus	59	3	1	1.03
6	0.265306	68	16	22	10	Focus	60	3	1	1.3017
6	0.265306	68	16	22	10	Focus	61	0	1	NaN
6	0.265306	68	16	22	10	Focus	62	2	1	0.9498
6	0.265306	68	16	22	10	Focus	63	0	1	NaN
6	0.265306	68	16	22	10	Focus	64	1	1	0.8489
6	0.265306	68	16	22	10	Focus	65	2	1	1.2909
6	0.265306	68	16	22	10	Focus	66	3	1	1.0663
6	0.265306	68	16	22	10	Focus	67	0	1	NaN
6	0.265306	68	16	22	10	Focus	68	0	1	NaN
6	0.265306	68	16	22	10	Focus	69	2	1	1.3137
6	0.265306	68	16	22	10	Focus	70	1	1	1.1385
6	0.265306	68	16	22	10	Focus	71	3	1	0.8807
6	0.265306	68	16	22	10	Focus	72	1	1	0.8799
7	0.265306	69	8	4	14	WorkFlow	1	1	1	0.5251
7	0.265306	69	8	4	14	WorkFlow	2	3	1	0.5118
7	0.265306	69	8	4	14	WorkFlow	3	2	1	0.5265
7	0.265306	69	8	4	14	WorkFlow	4	0	1	NaN
7	0.265306	69	8	4	14	WorkFlow	5	3	1	0.5092
7	0.265306	69	8	4	14	WorkFlow	6	2	1	0.5968
7	0.265306	69	8	4	14	WorkFlow	7	1	1	0.5162
7	0.265306	69	8	4	14	WorkFlow	8	0	1	NaN
7	0.265306	69	8	4	14	WorkFlow	9	0	1	NaN
7	0.265306	69	8	4	14	WorkFlow	10	3	1	0.4669
7	0.265306	69	8	4	14	WorkFlow	11	1	1	0.5296
7	0.265306	69	8	4	14	WorkFlow	12	2	1	0.5245
7	0.265306	69	8	4	14	WorkFlow	13	0	1	NaN
7	0.265306	69	8	4	14	WorkFlow	14	2	1	0.5416
7	0.265306	69	8	4	14	WorkFlow	15	1	1	0.4578
7	0.265306	69	8	4	14	WorkFlow	16	3	1	0.5647
7	0.265306	69	8	4	14	WorkFlow	17	0	1	NaN
7	0.265306	69	8	4	14	WorkFlow	18	0	1	NaN
7	0.265306	69	8	4	14	WorkFlow	19	2	1	0.5788
7	0.265306	69	8	4	14	WorkFlow	20	3	1	0.5611
7	0.265306	69	8	4	14	WorkFlow	21	1	1	0.5117
7	0.265306	69	8	4	14	WorkFlow	22	3	1	0.5114
7	0.265306	69	8	4	14	WorkFlow	23	1	1	0.5085
7	0.265306	69	8	4	14	WorkFlow	24	2	1	0.5645
7	0.265306	69	8	4	14	WorkFlow	25	3	1	0.5459
7	0.265306	69	8	4	14	WorkFlow	26	2	1	0.5299
7	0.265306	69	8	4	14	WorkFlow	27	0	1	NaN
7	0.265306	69	8	4	14	WorkFlow	28	1	1	0.571
7	0.265306	69	8	4	14	WorkFlow	29	1	1	0.5586
7	0.265306	69	8	4	14	WorkFlow	30	2	1	0.558
7	0.265306	69	8	4	14	WorkFlow	31	0	1	NaN
7	0.265306	69	8	4	14	WorkFlow	32	3	1	0.5154
7	0.265306	69	8	4	14	WorkFlow	33	2	1	0.5478
7	0.265306	69	8	4	14	WorkFlow	34	3	1	0.5081
7	0.265306	69	8	4	14	WorkFlow	35	3	1	0.4975
7	0.265306	69	8	4	14	WorkFlow	36	0	1	NaN
7	0.265306	69	8	4	14	WorkFlow	37	1	1	0.5275
7	0.265306	69	8	4	14	WorkFlow	38	0	1	NaN
7	0.265306	69	8	4	14	WorkFlow	39	1	1	0.5243
7	0.265306	69	8	4	14	WorkFlow	40	2	1	0.5747
7	0.265306	69	8	4	14	WorkFlow	41	0	1	NaN
7	0.265306	69	8	4	14	WorkFlow	42	3	1	0.541
7	0.265306	69	8	4	14	WorkFlow	43	2	1	0.4823
7	0.265306	69	8	4	14	WorkFlow	44	3	1	0.4546
7	0.265306	69	8	4	14	WorkFlow	45	2	1	0.5405
7	0.265306	69	8	4	14	WorkFlow	46	1	1	0.4882
7	0.265306	69	8	4	14	WorkFlow	47	1	1	0.4202
7	0.265306	69	8	4	14	WorkFlow	48	0	1	NaN
7	0.265306	69	8	4	14	WorkFlow	49	1	1	0.466
7	0.265306	69	8	4	14	WorkFlow	50	0	1	NaN
7	0.265306	69	8	4	14	WorkFlow	51	2	1	0.5209
7	0.265306	69	8	4	14	WorkFlow	52	1	1	0.5095
7	0.265306	69	8	4	14	WorkFlow	53	0	1	NaN
7	0.265306	69	8	4	14	WorkFlow	54	3	1	0.558
7	0.265306	69	8	4	14	WorkFlow	55	2	1	0.6081
7	0.265306	69	8	4	14	WorkFlow	56	3	1	0.4996
7	0.265306	69	8	4	14	WorkFlow	57	3	1	0.4652
7	0.265306	69	8	4	14	WorkFlow	58	1	1	0.5277
7	0.265306	69	8	4	14	WorkFlow	59	0	1	NaN
7	0.265306	69	8	4	14	WorkFlow	60	2	1	0.5434
7	0.265306	69	8	4	14	WorkFlow	61	0	1	NaN
7	0.265306	69	8	4	14	WorkFlow	62	3	1	0.5427
7	0.265306	69	8	4	14	WorkFlow	63	1	1	0.4914
7	0.265306	69	8	4	14	WorkFlow	64	2	1	0.5317
7	0.265306	69	8	4	14	WorkFlow	65	0	1	NaN
7	0.265306	69	8	4	14	WorkFlow	66	2	1	0.5543
7	0.265306	69	8	4	14	WorkFlow	67	3	1	0.4619
7	0.265306	69	8	4	14	WorkFlow	68	1	1	0.4232
7	0.265306	69	8	4	14	WorkFlow	69	3	1	0.542
7	0.265306	69	8	4	14	WorkFlow	70	2	1	0.5169
7	0.265306	69	8	4	14	WorkFlow	71	0	1	NaN
7	0.265306	69	8	4	14	WorkFlow	72	1	1	0.5376
8	0.163265	80	0	0	0	Office	1	0	0	0.5327
8	0.163265	80	0	0	0	Office	2	2	1	0.7998
8	0.163265	80	0	0	0	Office	3	1	1	0.4996
8	0.163265	80	0	0	0	Office	4	3	1	0.6659
8	0.163265	80	0	0	0	Office	5	0	1	NaN
8	0.163265	80	0	0	0	Office	6	2	1	0.7969
8	0.163265	80	0	0	0	Office	7	3	1	0.5331
8	0.163265	80	0	0	0	Office	8	1	1	0.6495
8	0.163265	80	0	0	0	Office	9	2	1	0.5497
8	0.163265	80	0	0	0	Office	10	3	1	0.4994
8	0.163265	80	0	0	0	Office	11	2	1	0.7164
8	0.163265	80	0	0	0	Office	12	0	1	NaN
8	0.163265	80	0	0	0	Office	13	1	1	0.6996
8	0.163265	80	0	0	0	Office	14	0	1	NaN
8	0.163265	80	0	0	0	Office	15	1	1	0.5169
8	0.163265	80	0	0	0	Office	16	3	1	0.4828
8	0.163265	80	0	0	0	Office	17	3	1	0.5495
8	0.163265	80	0	0	0	Office	18	1	1	0.4998
8	0.163265	80	0	0	0	Office	19	0	1	NaN
8	0.163265	80	0	0	0	Office	20	2	1	0.7161
8	0.163265	80	0	0	0	Office	21	0	1	NaN
8	0.163265	80	0	0	0	Office	22	2	1	0.5498
8	0.163265	80	0	0	0	Office	23	1	1	0.4832
8	0.163265	80	0	0	0	Office	24	3	1	0.933
8	0.163265	80	0	0	0	Office	25	2	1	0.583
8	0.163265	80	0	0	0	Office	26	2	1	0.5502
8	0.163265	80	0	0	0	Office	27	1	1	0.4507
8	0.163265	80	0	0	0	Office	28	0	0	0.5162
8	0.163265	80	0	0	0	Office	29	3	1	0.4326
8	0.163265	80	0	0	0	Office	30	1	0	0.5336
8	0.163265	80	0	0	0	Office	31	3	1	0.4505
8	0.163265	80	0	0	0	Office	32	0	1	NaN
8	0.163265	80	0	0	0	Office	33	2	1	0.7339
8	0.163265	80	0	0	0	Office	34	0	1	NaN
8	0.163265	80	0	0	0	Office	35	1	1	0.5329
8	0.163265	80	0	0	0	Office	36	3	1	0.7995
8	0.163265	80	0	0	0	Office	37	2	1	0.6662
8	0.163265	80	0	0	0	Office	38	3	1	0.5332
8	0.163265	80	0	0	0	Office	39	0	1	NaN
8	0.163265	80	0	0	0	Office	40	1	1	0.5497
8	0.163265	80	0	0	0	Office	41	2	1	0.6164
8	0.163265	80	0	0	0	Office	42	0	1	NaN
8	0.163265	80	0	0	0	Office	43	3	1	0.4664
8	0.163265	80	0	0	0	Office	44	1	1	0.4995
8	0.163265	80	0	0	0	Office	45	1	1	0.45
8	0.163265	80	0	0	0	Office	46	3	1	0.4997
8	0.163265	80	0	0	0	Office	47	0	1	NaN
8	0.163265	80	0	0	0	Office	48	2	1	0.7499
8	0.163265	80	0	0	0	Office	49	0	1	NaN
8	0.163265	80	0	0	0	Office	50	2	1	0.5665
8	0.163265	80	0	0	0	Office	51	3	1	0.483
8	0.163265	80	0	0	0	Office	52	1	1	0.4998
8	0.163265	80	0	0	0	Office	53	3	1	0.433
8	0.163265	80	0	0	0	Office	54	2	1	0.5165
8	0.163265	80	0	0	0	Office	55	0	1	NaN
8	0.163265	80	0	0	0	Office	56	1	1	0.6497
8	0.163265	80	0	0	0	Office	57	1	1	0.5499
8	0.163265	80	0	0	0	Office	58	2	1	0.5664
8	0.163265	80	0	0	0	Office	59	3	1	0.4995
8	0.163265	80	0	0	0	Office	60	2	1	0.5497
8	0.163265	80	0	0	0	Office	61	3	1	0.583
8	0.163265	80	0	0	0	Office	62	1	1	0.4497
8	0.163265	80	0	0	0	Office	63	0	1	NaN
8	0.163265	80	0	0	0	Office	64	0	1	NaN
8	0.163265	80	0	0	0	Office	65	3	1	0.6164
8	0.163265	80	0	0	0	Office	66	0	1	NaN
8	0.163265	80	0	0	0	Office	67	1	1	0.5326
8	0.163265	80	0	0	0	Office	68	0	1	NaN
8	0.163265	80	0	0	0	Office	69	3	1	0.6658
8	0.163265	80	0	0	0	Office	70	1	1	0.4995
8	0.163265	80	0	0	0	Office	71	2	1	0.5162
8	0.163265	80	0	0	0	Office	72	2	1	0.5999
9	0.77551	86	18	6	4	WorkFlow	1	3	1	0.3884
9	0.77551	86	18	6	4	WorkFlow	2	2	1	0.4142
9	0.77551	86	18	6	4	WorkFlow	3	0	0	0.416
9	0.77551	86	18	6	4	WorkFlow	4	2	0	0.3744
9	0.77551	86	18	6	4	WorkFlow	5	3	1	0.434
9	0.77551	86	18	6	4	WorkFlow	6	1	1	0.3808
9	0.77551	86	18	6	4	WorkFlow	7	1	1	0.4091
9	0.77551	86	18	6	4	WorkFlow	8	0	1	NaN
9	0.77551	86	18	6	4	WorkFlow	9	0	1	NaN
9	0.77551	86	18	6	4	WorkFlow	10	1	1	0.4402
9	0.77551	86	18	6	4	WorkFlow	11	0	1	NaN
9	0.77551	86	18	6	4	WorkFlow	12	2	1	0.5401
9	0.77551	86	18	6	4	WorkFlow	13	2	1	0.475
9	0.77551	86	18	6	4	WorkFlow	14	3	1	0.4115
9	0.77551	86	18	6	4	WorkFlow	15	1	1	0.4074
9	0.77551	86	18	6	4	WorkFlow	16	3	1	0.4091
9	0.77551	86	18	6	4	WorkFlow	17	0	1	NaN
9	0.77551	86	18	6	4	WorkFlow	18	1	1	0.4686
9	0.77551	86	18	6	4	WorkFlow	19	1	1	0.4086
9	0.77551	86	18	6	4	WorkFlow	20	0	0	0.3902
9	0.77551	86	18	6	4	WorkFlow	21	3	1	0.4343
9	0.77551	86	18	6	4	WorkFlow	22	2	1	0.5247
9	0.77551	86	18	6	4	WorkFlow	23	2	1	0.4901
9	0.77551	86	18	6	4	WorkFlow	24	3	1	0.4573
9	0.77551	86	18	6	4	WorkFlow	25	1	1	0.4078
9	0.77551	86	18	6	4	WorkFlow	26	2	1	0.516
9	0.77551	86	18	6	4	WorkFlow	27	3	1	0.4116
9	0.77551	86	18	6	4	WorkFlow	28	0	0	0.4005
9	0.77551	86	18	6	4	WorkFlow	29	1	1	0.5425
9	0.77551	86	18	6	4	WorkFlow	30	2	1	0.4811
9	0.77551	86	18	6	4	WorkFlow	31	0	0	0.4257
9	0.77551	86	18	6	4	WorkFlow	32	3	1	0.4765
9	0.77551	86	18	6	4	WorkFlow	33	1	1	0.5899
9	0.77551	86	18	6	4	WorkFlow	34	2	1	0.4568
9	0.77551	86	18	6	4	WorkFlow	35	0	0	0.4048
9	0.77551	86	18	6	4	WorkFlow	36	3	1	0.4873
9	0.77551	86	18	6	4	WorkFlow	37	3	1	0.4842
9	0.77551	86	18	6	4	WorkFlow	38	1	1	0.4096
9	0.77551	86	18	6	4	WorkFlow	39	0	1	NaN
9	0.77551	86	18	6	4	WorkFlow	40	2	1	0.5143
9	0.77551	86	18	6	4	WorkFlow	41	0	1	NaN
9	0.77551	86	18	6	4	WorkFlow	42	2	1	0.4879
9	0.77551	86	18	6	4	WorkFlow	43	0	1	NaN
9	0.77551	86	18	6	4	WorkFlow	44	2	1	0.499
9	0.77551	86	18	6	4	WorkFlow	45	3	1	0.4761
9	0.77551	86	18	6	4	WorkFlow	46	3	1	0.6301
9	0.77551	86	18	6	4	WorkFlow	47	1	1	0.4641
9	0.77551	86	18	6	4	WorkFlow	48	1	1	0.6093
9	0.77551	86	18	6	4	WorkFlow	49	2	1	0.4661
9	0.77551	86	18	6	4	WorkFlow	50	1	1	0.4408
9	0.77551	86	18	6	4	WorkFlow	51	2	1	0.4803
9	0.77551	86	18	6	4	WorkFlow	52	3	1	0.446
9	0.77551	86	18	6	4	WorkFlow	53	3	1	0.4113
9	0.77551	86	18	6	4	WorkFlow	54	0	1	NaN
9	0.77551	86	18	6	4	WorkFlow	55	1	1	0.5084
9	0.77551	86	18	6	4	WorkFlow	56	0	1	NaN
9	0.77551	86	18	6	4	WorkFlow	57	0	1	NaN
9	0.77551	86	18	6	4	WorkFlow	58	3	1	0.5624
9	0.77551	86	18	6	4	WorkFlow	59	2	1	0.4933
9	0.77551	86	18	6	4	WorkFlow	60	2	1	0.5132
9	0.77551	86	18	6	4	WorkFlow	61	1	1	0.446
9	0.77551	86	18	6	4	WorkFlow	62	0	1	NaN
9	0.77551	86	18	6	4	WorkFlow	63	3	1	0.4917
9	0.77551	86	18	6	4	WorkFlow	64	1	1	0.4486
9	0.77551	86	18	6	4	WorkFlow	65	1	1	0.4875
9	0.77551	86	18	6	4	WorkFlow	66	2	1	0.4295
9	0.77551	86	18	6	4	WorkFlow	67	3	1	0.5708
9	0.77551	86	18	6	4	WorkFlow	68	2	1	0.4577
9	0.77551	86	18	6	4	WorkFlow	69	3	1	0.5177
9	0.77551	86	18	6	4	WorkFlow	70	1	1	0.4582
9	0.77551	86	18	6	4	WorkFlow	71	0	1	NaN
9	0.77551	86	18	6	4	WorkFlow	72	0	1	NaN
10	0.367347	77	0	0	0	Hits	1	2	1	0.8008
10	0.367347	77	0	0	0	Hits	2	3	1	0.5015
10	0.367347	77	0	0	0	Hits	3	1	1	0.5689
10	0.367347	77	0	0	0	Hits	4	1	1	0.7048
10	0.367347	77	0	0	0	Hits	5	0	0	0.5403
10	0.367347	77	0	0	0	Hits	6	0	1	NaN
10	0.367347	77	0	0	0	Hits	7	3	1	0.6287
10	0.367347	77	0	0	0	Hits	8	2	1	0.6303
10	0.367347	77	0	0	0	Hits	9	1	1	0.5349
10	0.367347	77	0	0	0	Hits	10	2	1	0.6355
10	0.367347	77	0	0	0	Hits	11	0	1	NaN
10	0.367347	77	0	0	0	Hits	12	2	1	0.6185
10	0.367347	77	0	0	0	Hits	13	3	1	0.5682
10	0.367347	77	0	0	0	Hits	14	1	1	0.4874
10	0.367347	77	0	0	0	Hits	15	0	1	NaN
10	0.367347	77	0	0	0	Hits	16	3	1	0.6454
10	0.367347	77	0	0	0	Hits	17	0	1	NaN
10	0.367347	77	0	0	0	Hits	18	0	1	NaN
10	0.367347	77	0	0	0	Hits	19	1	1	0.5028
10	0.367347	77	0	0	0	Hits	20	3	1	0.5525
10	0.367347	77	0	0	0	Hits	21	2	1	0.7836
10	0.367347	77	0	0	0	Hits	22	2	1	0.6196
10	0.367347	77	0	0	0	Hits	23	1	1	0.5019
10	0.367347	77	0	0	0	Hits	24	3	1	0.5104
10	0.367347	77	0	0	0	Hits	25	0	1	NaN
10	0.367347	77	0	0	0	Hits	26	2	1	0.5997
10	0.367347	77	0	0	0	Hits	27	0	1	NaN
10	0.367347	77	0	0	0	Hits	28	3	1	0.6628
10	0.367347	77	0	0	0	Hits	29	2	1	0.7326
10	0.367347	77	0	0	0	Hits	30	1	1	0.6592
10	0.367347	77	0	0	0	Hits	31	3	1	0.8454
10	0.367347	77	0	0	0	Hits	32	1	1	0.6454
10	0.367347	77	0	0	0	Hits	33	1	1	0.5947
10	0.367347	77	0	0	0	Hits	34	1	1	0.5703
10	0.367347	77	0	0	0	Hits	35	3	1	0.7631
10	0.367347	77	0	0	0	Hits	36	3	1	0.7628
10	0.367347	77	0	0	0	Hits	37	2	1	0.827
10	0.367347	77	0	0	0	Hits	38	2	1	0.8436
10	0.367347	77	0	0	0	Hits	39	0	1	NaN
10	0.367347	77	0	0	0	Hits	40	0	0	0.7128
10	0.367347	77	0	0	0	Hits	41	3	1	0.8946
10	0.367347	77	0	0	0	Hits	42	3	1	1.0001
10	0.367347	77	0	0	0	Hits	43	1	1	0.5039
10	0.367347	77	0	0	0	Hits	44	1	1	0.5297
10	0.367347	77	0	0	0	Hits	45	2	1	0.7894
10	0.367347	77	0	0	0	Hits	46	0	1	NaN
10	0.367347	77	0	0	0	Hits	47	2	1	0.8109
10	0.367347	77	0	0	0	Hits	48	0	1	NaN
10	0.367347	77	0	0	0	Hits	49	1	1	0.6457
10	0.367347	77	0	0	0	Hits	50	2	1	0.617
10	0.367347	77	0	0	0	Hits	51	2	1	1.0533
10	0.367347	77	0	0	0	Hits	52	3	1	0.6014
10	0.367347	77	0	0	0	Hits	53	0	1	NaN
10	0.367347	77	0	0	0	Hits	54	1	1	0.5225
10	0.367347	77	0	0	0	Hits	55	0	1	NaN
10	0.367347	77	0	0	0	Hits	56	3	1	0.6986
10	0.367347	77	0	0	0	Hits	57	1	1	0.5739
10	0.367347	77	0	0	0	Hits	58	2	1	0.6863
10	0.367347	77	0	0	0	Hits	59	3	1	0.5861
10	0.367347	77	0	0	0	Hits	60	1	1	0.5457
10	0.367347	77	0	0	0	Hits	61	3	1	0.7357
10	0.367347	77	0	0	0	Hits	62	0	1	NaN
10	0.367347	77	0	0	0	Hits	63	0	1	NaN
10	0.367347	77	0	0	0	Hits	64	2	1	0.6496
10	0.367347	77	0	0	0	Hits	65	2	1	0.5917
10	0.367347	77	0	0	0	Hits	66	2	1	0.5777
10	0.367347	77	0	0	0	Hits	67	3	1	0.5451
10	0.367347	77	0	0	0	Hits	68	0	1	NaN
10	0.367347	77	0	0	0	Hits	69	0	1	NaN
10	0.367347	77	0	0	0	Hits	70	1	1	0.6156
10	0.367347	77	0	0	0	Hits	71	1	1	0.5573
10	0.367347	77	0	0	0	Hits	72	3	1	0.5356
11	0.367347	67	16	8	14	WorkFlow	1	1	1	0.6314
11	0.367347	67	16	8	14	WorkFlow	2	3	1	0.5057
11	0.367347	67	16	8	14	WorkFlow	3	2	1	0.5962
11	0.367347	67	16	8	14	WorkFlow	4	0	1	NaN
11	0.367347	67	16	8	14	WorkFlow	5	2	1	0.5413
11	0.367347	67	16	8	14	WorkFlow	6	1	1	0.5
11	0.367347	67	16	8	14	WorkFlow	7	3	1	0.5901
11	0.367347	67	16	8	14	WorkFlow	8	0	1	NaN
11	0.367347	67	16	8	14	WorkFlow	9	2	1	0.5729
11	0.367347	67	16	8	14	WorkFlow	10	1	1	0.6631
11	0.367347	67	16	8	14	WorkFlow	11	1	1	0.6569
11	0.367347	67	16	8	14	WorkFlow	12	3	1	0.5455
11	0.367347	67	16	8	14	WorkFlow	13	2	1	0.7057
11	0.367347	67	16	8	14	WorkFlow	14	0	1	NaN
11	0.367347	67	16	8	14	WorkFlow	15	3	1	0.5247
11	0.367347	67	16	8	14	WorkFlow	16	0	1	NaN
11	0.367347	67	16	8	14	WorkFlow	17	2	1	0.6458
11	0.367347	67	16	8	14	WorkFlow	18	1	1	0.5788
11	0.367347	67	16	8	14	WorkFlow	19	0	1	NaN
11	0.367347	67	16	8	14	WorkFlow	20	2	1	0.6009
11	0.367347	67	16	8	14	WorkFlow	21	1	1	0.5141
11	0.367347	67	16	8	14	WorkFlow	22	0	1	NaN
11	0.367347	67	16	8	14	WorkFlow	23	3	1	0.6218
11	0.367347	67	16	8	14	WorkFlow	24	3	1	0.6622
11	0.367347	67	16	8	14	WorkFlow	25	0	1	NaN
11	0.367347	67	16	8	14	WorkFlow	26	0	1	NaN
11	0.367347	67	16	8	14	WorkFlow	27	3	1	0.5689
11	0.367347	67	16	8	14	WorkFlow	28	3	1	0.5634
11	0.367347	67	16	8	14	WorkFlow	29	2	1	0.7713
11	0.367347	67	16	8	14	WorkFlow	30	2	1	0.5252
11	0.367347	67	16	8	14	WorkFlow	31	1	1	0.5242
11	0.367347	67	16	8	14	WorkFlow	32	1	1	0.4903
11	0.367347	67	16	8	14	WorkFlow	33	2	1	0.5214
11	0.367347	67	16	8	14	WorkFlow	34	2	1	0.5675
11	0.367347	67	16	8	14	WorkFlow	35	3	1	0.4805
11	0.367347	67	16	8	14	WorkFlow	36	0	1	NaN
11	0.367347	67	16	8	14	WorkFlow	37	1	1	0.5086
11	0.367347	67	16	8	14	WorkFlow	38	3	1	0.5044
11	0.367347	67	16	8	14	WorkFlow	39	0	1	NaN
11	0.367347	67	16	8	14	WorkFlow	40	1	1	0.5611
11	0.367347	67	16	8	14	WorkFlow	41	1	1	0.5612
11	0.367347	67	16	8	14	WorkFlow	42	3	1	0.6553
11	0.367347	67	16	8	14	WorkFlow	43	1	1	0.5279
11	0.367347	67	16	8	14	WorkFlow	44	2	1	0.69
11	0.367347	67	16	8	14	WorkFlow	45	0	1	NaN
11	0.367347	67	16	8	14	WorkFlow	46	3	1	0.4796
11	0.367347	67	16	8	14	WorkFlow	47	2	1	0.6118
11	0.367347	67	16	8	14	WorkFlow	48	0	1	NaN
11	0.367347	67	16	8	14	WorkFlow	49	0	1	NaN
11	0.367347	67	16	8	14	WorkFlow	50	0	1	NaN
11	0.367347	67	16	8	14	WorkFlow	51	3	1	0.538
11	0.367347	67	16	8	14	WorkFlow	52	1	1	0.557
11	0.367347	67	16	8	14	WorkFlow	53	1	1	0.4914
11	0.367347	67	16	8	14	WorkFlow	54	3	1	0.4746
11	0.367347	67	16	8	14	WorkFlow	55	2	1	0.5497
11	0.367347	67	16	8	14	WorkFlow	56	2	1	0.5747
11	0.367347	67	16	8	14	WorkFlow	57	0	1	NaN
11	0.367347	67	16	8	14	WorkFlow	58	1	1	0.5429
11	0.367347	67	16	8	14	WorkFlow	59	0	1	NaN
11	0.367347	67	16	8	14	WorkFlow	60	2	1	0.6428
11	0.367347	67	16	8	14	WorkFlow	61	3	1	0.7066
11	0.367347	67	16	8	14	WorkFlow	62	1	1	0.5732
11	0.367347	67	16	8	14	WorkFlow	63	2	1	0.6759
11	0.367347	67	16	8	14	WorkFlow	64	3	1	0.6064
11	0.367347	67	16	8	14	WorkFlow	65	3	1	0.4994
11	0.367347	67	16	8	14	WorkFlow	66	1	1	0.5377
11	0.367347	67	16	8	14	WorkFlow	67	2	1	0.6459
11	0.367347	67	16	8	14	WorkFlow	68	0	0	0.4515
11	0.367347	67	16	8	14	WorkFlow	69	2	1	0.6261
11	0.367347	67	16	8	14	WorkFlow	70	3	1	0.6249
11	0.367347	67	16	8	14	WorkFlow	71	0	1	NaN
11	0.367347	67	16	8	14	WorkFlow	72	1	1	1.0002
12	0.285714	81	24	32	36	Hits	1	2	0	1.111
12	0.285714	81	24	32	36	Hits	2	0	1	NaN
12	0.285714	81	24	32	36	Hits	3	0	1	NaN
12	0.285714	81	24	32	36	Hits	4	3	1	1.254
12	0.285714	81	24	32	36	Hits	5	3	1	1.461
12	0.285714	81	24	32	36	Hits	6	2	0	0.882
12	0.285714	81	24	32	36	Hits	7	1	1	0.68
12	0.285714	81	24	32	36	Hits	8	1	1	1.152
12	0.285714	81	24	32	36	Hits	9	1	1	1.02
12	0.285714	81	24	32	36	Hits	10	2	0	1.577
12	0.285714	81	24	32	36	Hits	11	3	1	1.581
12	0.285714	81	24	32	36	Hits	12	1	1	0.901
12	0.285714	81	24	32	36	Hits	13	2	0	1.223
12	0.285714	81	24	32	36	Hits	14	0	1	NaN
12	0.285714	81	24	32	36	Hits	15	3	0	NaN
12	0.285714	81	24	32	36	Hits	16	0	1	NaN
12	0.285714	81	24	32	36	Hits	17	2	0	1.027
12	0.285714	81	24	32	36	Hits	18	2	0	1.003
12	0.285714	81	24	32	36	Hits	19	1	1	1.391
12	0.285714	81	24	32	36	Hits	20	1	1	2.071
12	0.285714	81	24	32	36	Hits	21	3	1	1.542
12	0.285714	81	24	32	36	Hits	22	0	1	NaN
12	0.285714	81	24	32	36	Hits	23	0	1	NaN
12	0.285714	81	24	32	36	Hits	24	3	0	1.852
12	0.285714	81	24	32	36	Hits	25	1	1	1.031
12	0.285714	81	24	32	36	Hits	26	3	0	NaN
12	0.285714	81	24	32	36	Hits	27	3	1	1.644
12	0.285714	81	24	32	36	Hits	28	1	1	1.664
12	0.285714	81	24	32	36	Hits	29	0	1	NaN
12	0.285714	81	24	32	36	Hits	30	0	1	NaN
12	0.285714	81	24	32	36	Hits	31	2	0	1.419
12	0.285714	81	24	32	36	Hits	32	2	0	1.698
12	0.285714	81	24	32	36	Hits	33	2	0	1.712
12	0.285714	81	24	32	36	Hits	34	2	0	1.608
12	0.285714	81	24	32	36	Hits	35	1	1	1.066
12	0.285714	81	24	32	36	Hits	36	1	1	1.134
12	0.285714	81	24	32	36	Hits	37	0	1	NaN
12	0.285714	81	24	32	36	Hits	38	0	1	NaN
12	0.285714	81	24	32	36	Hits	39	3	0	NaN
12	0.285714	81	24	32	36	Hits	40	3	0	NaN
12	0.285714	81	24	32	36	Hits	41	3	1	1.02
12	0.285714	81	24	32	36	Hits	42	1	1	1.114
12	0.285714	81	24	32	36	Hits	43	2	0	1.336
12	0.285714	81	24	32	36	Hits	44	1	1	1.025
12	0.285714	81	24	32	36	Hits	45	0	1	NaN
12	0.285714	81	24	32	36	Hits	46	3	1	1.484
12	0.285714	81	24	32	36	Hits	47	0	1	NaN
12	0.285714	81	24	32	36	Hits	48	2	0	1.065
12	0.285714	81	24	32	36	Hits	49	0	1	NaN
12	0.285714	81	24	32	36	Hits	50	0	1	NaN
12	0.285714	81	24	32	36	Hits	51	2	0	1.213
12	0.285714	81	24	32	36	Hits	52	3	0	NaN
12	0.285714	81	24	32	36	Hits	53	3	1	1.237
12	0.285714	81	24	32	36	Hits	54	1	1	1.058
12	0.285714	81	24	32	36	Hits	55	1	1	0.839
12	0.285714	81	24	32	36	Hits	56	2	0	1.429
12	0.285714	81	24	32	36	Hits	57	3	1	1.117
12	0.285714	81	24	32	36	Hits	58	1	1	0.819
12	0.285714	81	24	32	36	Hits	59	1	1	1.048
12	0.285714	81	24	32	36	Hits	60	0	0	1.083
12	0.285714	81	24	32	36	Hits	61	3	1	0.809
12	0.285714	81	24	32	36	Hits	62	0	1	NaN
12	0.285714	81	24	32	36	Hits	63	2	0	1.031
12	0.285714	81	24	32	36	Hits	64	2	0	1.481
12	0.285714	81	24	32	36	Hits	65	0	1	NaN
12	0.285714	81	24	32	36	Hits	66	3	1	1.67
12	0.285714	81	24	32	36	Hits	67	2	0	1.04
12	0.285714	81	24	32	36	Hits	68	0	1	NaN
12	0.285714	81	24	32	36	Hits	69	3	1	1.007
12	0.285714	81	24	32	36	Hits	70	1	1	1.259
12	0.285714	81	24	32	36	Hits	71	2	0	1.841
12	0.285714	81	24	32	36	Hits	72	1	1	1.156
13	0.632653	79	36	36	32	WorkFlow	1	0	0	0.727
13	0.632653	79	36	36	32	WorkFlow	2	2	1	1.724
13	0.632653	79	36	36	32	WorkFlow	3	1	1	2.081
13	0.632653	79	36	36	32	WorkFlow	4	3	1	0.982
13	0.632653	79	36	36	32	WorkFlow	5	3	1	1.267
13	0.632653	79	36	36	32	WorkFlow	6	2	1	1.152
13	0.632653	79	36	36	32	WorkFlow	7	1	1	2.021
13	0.632653	79	36	36	32	WorkFlow	8	0	1	NaN
13	0.632653	79	36	36	32	WorkFlow	9	0	1	NaN
13	0.632653	79	36	36	32	WorkFlow	10	3	1	0.87
13	0.632653	79	36	36	32	WorkFlow	11	3	1	0.857
13	0.632653	79	36	36	32	WorkFlow	12	1	1	0.924
13	0.632653	79	36	36	32	WorkFlow	13	0	1	NaN
13	0.632653	79	36	36	32	WorkFlow	14	2	1	1.135
13	0.632653	79	36	36	32	WorkFlow	15	2	1	1.737
13	0.632653	79	36	36	32	WorkFlow	16	1	1	1.45
13	0.632653	79	36	36	32	WorkFlow	17	2	1	1.317
13	0.632653	79	36	36	32	WorkFlow	18	3	1	0.825
13	0.632653	79	36	36	32	WorkFlow	19	1	1	1.073
13	0.632653	79	36	36	32	WorkFlow	20	0	1	NaN
13	0.632653	79	36	36	32	WorkFlow	21	3	1	1.244
13	0.632653	79	36	36	32	WorkFlow	22	1	1	1.204
13	0.632653	79	36	36	32	WorkFlow	23	2	1	1.462
13	0.632653	79	36	36	32	WorkFlow	24	0	1	NaN
13	0.632653	79	36	36	32	WorkFlow	25	0	1	NaN
13	0.632653	79	36	36	32	WorkFlow	26	3	1	1.249
13	0.632653	79	36	36	32	WorkFlow	27	1	1	0.886
13	0.632653	79	36	36	32	WorkFlow	28	1	1	1.062
13	0.632653	79	36	36	32	WorkFlow	29	3	1	1.442
13	0.632653	79	36	36	32	WorkFlow	30	2	1	1.527
13	0.632653	79	36	36	32	WorkFlow	31	2	1	1.296
13	0.632653	79	36	36	32	WorkFlow	32	0	1	NaN
13	0.632653	79	36	36	32	WorkFlow	33	3	1	0.998
13	0.632653	79	36	36	32	WorkFlow	34	0	1	NaN
13	0.632653	79	36	36	32	WorkFlow	35	2	1	1.672
13	0.632653	79	36	36	32	WorkFlow	36	1	1	0.958
13	0.632653	79	36	36	32	WorkFlow	37	3	1	1.127
13	0.632653	79	36	36	32	WorkFlow	38	1	1	1.246
13	0.632653	79	36	36	32	WorkFlow	39	2	1	1.086
13	0.632653	79	36	36	32	WorkFlow	40	0	1	NaN
13	0.632653	79	36	36	32	WorkFlow	41	0	1	NaN
13	0.632653	79	36	36	32	WorkFlow	42	1	1	0.962
13	0.632653	79	36	36	32	WorkFlow	43	2	1	1.141
13	0.632653	79	36	36	32	WorkFlow	44	0	1	NaN
13	0.632653	79	36	36	32	WorkFlow	45	2	1	1.92
13	0.632653	79	36	36	32	WorkFlow	46	1	1	0.698
13	0.632653	79	36	36	32	WorkFlow	47	3	1	1.064
13	0.632653	79	36	36	32	WorkFlow	48	3	1	0.938
13	0.632653	79	36	36	32	WorkFlow	49	2	1	0.906
13	0.632653	79	36	36	32	WorkFlow	50	1	1	0.909
13	0.632653	79	36	36	32	WorkFlow	51	3	1	1.679
13	0.632653	79	36	36	32	WorkFlow	52	2	1	2.075
13	0.632653	79	36	36	32	WorkFlow	53	0	1	NaN
13	0.632653	79	36	36	32	WorkFlow	54	1	1	1.058
13	0.632653	79	36	36	32	WorkFlow	55	3	1	0.994
13	0.632653	79	36	36	32	WorkFlow	56	0	1	NaN
13	0.632653	79	36	36	32	WorkFlow	57	0	1	NaN
13	0.632653	79	36	36	32	WorkFlow	58	0	1	NaN
13	0.632653	79	36	36	32	WorkFlow	59	1	1	1.015
13	0.632653	79	36	36	32	WorkFlow	60	1	1	1.044
13	0.632653	79	36	36	32	WorkFlow	61	2	1	1.325
13	0.632653	79	36	36	32	WorkFlow	62	2	1	1.319
13	0.632653	79	36	36	32	WorkFlow	63	3	1	0.973
13	0.632653	79	36	36	32	WorkFlow	64	3	1	0.944
13	0.632653	79	36	36	32	WorkFlow	65	3	1	0.889
13	0.632653	79	36	36	32	WorkFlow	66	2	0	NaN
13	0.632653	79	36	36	32	WorkFlow	67	3	0	NaN
13	0.632653	79	36	36	32	WorkFlow	68	2	0	2.095
13	0.632653	79	36	36	32	WorkFlow	69	0	1	NaN
13	0.632653	79	36	36	32	WorkFlow	70	0	1	NaN
13	0.632653	79	36	36	32	WorkFlow	71	1	1	1.05
13	0.632653	79	36	36	32	WorkFlow	72	1	0	NaN
14	0.367347	88	2	0	0	Focus	1	1	1	0.5238
14	0.367347	88	2	0	0	Focus	2	1	1	0.4458
14	0.367347	88	2	0	0	Focus	3	2	1	0.6645
14	0.367347	88	2	0	0	Focus	4	3	1	0.4191
14	0.367347	88	2	0	0	Focus	5	0	1	NaN
14	0.367347	88	2	0	0	Focus	6	3	1	0.5507
14	0.367347	88	2	0	0	Focus	7	0	1	NaN
14	0.367347	88	2	0	0	Focus	8	2	1	0.5608
14	0.367347	88	2	0	0	Focus	9	0	1	NaN
14	0.367347	88	2	0	0	Focus	10	2	1	0.5959
14	0.367347	88	2	0	0	Focus	11	3	1	0.4414
14	0.367347	88	2	0	0	Focus	12	0	1	NaN
14	0.367347	88	2	0	0	Focus	13	3	1	0.4843
14	0.367347	88	2	0	0	Focus	14	1	1	0.4431
14	0.367347	88	2	0	0	Focus	15	1	1	0.493
14	0.367347	88	2	0	0	Focus	16	2	1	0.6099
14	0.367347	88	2	0	0	Focus	17	1	1	0.5182
14	0.367347	88	2	0	0	Focus	18	0	1	NaN
14	0.367347	88	2	0	0	Focus	19	2	1	0.5192
14	0.367347	88	2	0	0	Focus	20	1	1	0.5847
14	0.367347	88	2	0	0	Focus	21	2	1	0.5019
14	0.367347	88	2	0	0	Focus	22	0	0	0.4021
14	0.367347	88	2	0	0	Focus	23	3	1	0.6037
14	0.367347	88	2	0	0	Focus	24	3	1	0.4446
14	0.367347	88	2	0	0	Focus	25	3	1	0.5136
14	0.367347	88	2	0	0	Focus	26	2	1	0.6544
14	0.367347	88	2	0	0	Focus	27	1	1	0.4747
14	0.367347	88	2	0	0	Focus	28	0	1	NaN
14	0.367347	88	2	0	0	Focus	29	2	1	0.7953
14	0.367347	88	2	0	0	Focus	30	3	1	0.6027
14	0.367347	88	2	0	0	Focus	31	0	1	NaN
14	0.367347	88	2	0	0	Focus	32	1	1	0.4658
14	0.367347	88	2	0	0	Focus	33	2	1	0.5935
14	0.367347	88	2	0	0	Focus	34	2	1	0.6113
14	0.367347	88	2	0	0	Focus	35	3	1	0.5964
14	0.367347	88	2	0	0	Focus	36	3	1	0.5584
14	0.367347	88	2	0	0	Focus	37	0	1	NaN
14	0.367347	88	2	0	0	Focus	38	0	1	NaN
14	0.367347	88	2	0	0	Focus	39	1	1	0.575
14	0.367347	88	2	0	0	Focus	40	1	1	0.4618
14	0.367347	88	2	0	0	Focus	41	0	1	NaN
14	0.367347	88	2	0	0	Focus	42	1	1	0.4346
14	0.367347	88	2	0	0	Focus	43	0	1	NaN
14	0.367347	88	2	0	0	Focus	44	1	1	0.483
14	0.367347	88	2	0	0	Focus	45	3	1	0.4435
14	0.367347	88	2	0	0	Focus	46	2	1	0.6983
14	0.367347	88	2	0	0	Focus	47	3	1	0.5629
14	0.367347	88	2	0	0	Focus	48	2	1	0.5865
14	0.367347	88	2	0	0	Focus	49	0	1	NaN
14	0.367347	88	2	0	0	Focus	50	2	1	0.7259
14	0.367347	88	2	0	0	Focus	51	1	1	0.4424
14	0.367347	88	2	0	0	Focus	52	3	1	0.5813
14	0.367347	88	2	0	0	Focus	53	0	1	NaN
14	0.367347	88	2	0	0	Focus	54	3	1	0.6411
14	0.367347	88	2	0	0	Focus	55	1	1	0.4901
14	0.367347	88	2	0	0	Focus	56	2	1	0.6556
14	0.367347	88	2	0	0	Focus	57	1	1	0.4649
14	0.367347	88	2	0	0	Focus	58	0	1	NaN
14	0.367347	88	2	0	0	Focus	59	0	1	NaN
14	0.367347	88	2	0	0	Focus	60	1	1	0.4927
14	0.367347	88	2	0	0	Focus	61	2	1	0.7381
14	0.367347	88	2	0	0	Focus	62	3	1	0.8445
14	0.367347	88	2	0	0	Focus	63	3	1	1.1507
14	0.367347	88	2	0	0	Focus	64	2	1	1.8897
14	0.367347	88	2	0	0	Focus	65	0	1	NaN
14	0.367347	88	2	0	0	Focus	66	0	1	NaN
14	0.367347	88	2	0	0	Focus	67	3	1	0.5354
14	0.367347	88	2	0	0	Focus	68	1	1	0.4524
14	0.367347	88	2	0	0	Focus	69	2	1	0.5669
14	0.367347	88	2	0	0	Focus	70	2	1	0.4964
14	0.367347	88	2	0	0	Focus	71	3	1	0.4197
14	0.367347	88	2	0	0	Focus	72	1	1	0.3917
15	0.693878	95	0	0	0	Hits	1	3	1	0.6282
15	0.693878	95	0	0	0	Hits	2	1	1	0.642
15	0.693878	95	0	0	0	Hits	3	0	1	NaN
15	0.693878	95	0	0	0	Hits	4	1	1	0.5053
15	0.693878	95	0	0	0	Hits	5	0	1	NaN
15	0.693878	95	0	0	0	Hits	6	2	1	0.6684
15	0.693878	95	0	0	0	Hits	7	3	1	0.704
15	0.693878	95	0	0	0	Hits	8	2	1	0.695
15	0.693878	95	0	0	0	Hits	9	3	1	0.4908
15	0.693878	95	0	0	0	Hits	10	1	1	0.5163
15	0.693878	95	0	0	0	Hits	11	3	1	0.6244
15	0.693878	95	0	0	0	Hits	12	0	1	NaN
15	0.693878	95	0	0	0	Hits	13	2	1	0.6513
15	0.693878	95	0	0	0	Hits	14	2	1	0.5744
15	0.693878	95	0	0	0	Hits	15	0	1	NaN
15	0.693878	95	0	0	0	Hits	16	1	1	0.6697
15	0.693878	95	0	0	0	Hits	17	2	1	0.599
15	0.693878	95	0	0	0	Hits	18	0	1	NaN
15	0.693878	95	0	0	0	Hits	19	3	1	0.5499
15	0.693878	95	0	0	0	Hits	20	1	1	0.5917
15	0.693878	95	0	0	0	Hits	21	1	1	0.6448
15	0.693878	95	0	0	0	Hits	22	3	1	0.5089
15	0.693878	95	0	0	0	Hits	23	2	1	0.527
15	0.693878	95	0	0	0	Hits	24	0	1	NaN
15	0.693878	95	0	0	0	Hits	25	0	1	NaN
15	0.693878	95	0	0	0	Hits	26	2	1	0.6077
15	0.693878	95	0	0	0	Hits	27	0	1	NaN
15	0.693878	95	0	0	0	Hits	28	1	1	0.6656
15	0.693878	95	0	0	0	Hits	29	1	1	0.5041
15	0.693878	95	0	0	0	Hits	30	3	1	0.5581
15	0.693878	95	0	0	0	Hits	31	3	1	0.6291
15	0.693878	95	0	0	0	Hits	32	2	1	0.4729
15	0.693878	95	0	0	0	Hits	33	1	1	0.4524
15	0.693878	95	0	0	0	Hits	34	0	1	NaN
15	0.693878	95	0	0	0	Hits	35	3	1	0.5262
15	0.693878	95	0	0	0	Hits	36	2	1	0.6435
15	0.693878	95	0	0	0	Hits	37	1	1	0.4573
15	0.693878	95	0	0	0	Hits	38	2	1	0.4921
15	0.693878	95	0	0	0	Hits	39	3	1	0.4806
15	0.693878	95	0	0	0	Hits	40	0	1	NaN
15	0.693878	95	0	0	0	Hits	41	3	1	0.5537
15	0.693878	95	0	0	0	Hits	42	2	1	0.5766
15	0.693878	95	0	0	0	Hits	43	1	1	0.4247
15	0.693878	95	0	0	0	Hits	44	2	1	0.4731
15	0.693878	95	0	0	0	Hits	45	1	1	0.42
15	0.693878	95	0	0	0	Hits	46	3	1	0.4902
15	0.693878	95	0	0	0	Hits	47	0	1	NaN
15	0.693878	95	0	0	0	Hits	48	0	1	NaN
15	0.693878	95	0	0	0	Hits	49	3	1	0.552
15	0.693878	95	0	0	0	Hits	50	1	1	0.5629
15	0.693878	95	0	0	0	Hits	51	0	1	NaN
15	0.693878	95	0	0	0	Hits	52	2	1	0.5134
15	0.693878	95	0	0	0	Hits	53	0	1	NaN
15	0.693878	95	0	0	0	Hits	54	1	1	0.4637
15	0.693878	95	0	0	0	Hits	55	2	1	0.584
15	0.693878	95	0	0	0	Hits	56	3	1	0.4679
15	0.693878	95	0	0	0	Hits	57	3	1	0.4245
15	0.693878	95	0	0	0	Hits	58	3	1	0.4068
15	0.693878	95	0	0	0	Hits	59	0	1	NaN
15	0.693878	95	0	0	0	Hits	60	1	1	0.5411
15	0.693878	95	0	0	0	Hits	61	1	1	0.5856
15	0.693878	95	0	0	0	Hits	62	2	1	0.5577
15	0.693878	95	0	0	0	Hits	63	0	1	NaN
15	0.693878	95	0	0	0	Hits	64	2	1	0.5738
15	0.693878	95	0	0	0	Hits	65	2	1	0.5575
15	0.693878	95	0	0	0	Hits	66	0	1	NaN
15	0.693878	95	0	0	0	Hits	67	0	1	NaN
15	0.693878	95	0	0	0	Hits	68	1	1	0.5926
15	0.693878	95	0	0	0	Hits	69	3	1	0.5815
15	0.693878	95	0	0	0	Hits	70	2	1	0.6031
15	0.693878	95	0	0	0	Hits	71	3	1	0.5016
15	0.693878	95	0	0	0	Hits	72	1	1	0.4753
16	0.489796	76	0	0	2	Hits	1	1	1	0.6863
16	0.489796	76	0	0	2	Hits	2	2	1	0.9173
16	0.489796	76	0	0	2	Hits	3	0	1	NaN
16	0.489796	76	0	0	2	Hits	4	3	1	0.6369
16	0.489796	76	0	0	2	Hits	5	1	1	0.6376
16	0.489796	76	0	0	2	Hits	6	3	1	0.6218
16	0.489796	76	0	0	2	Hits	7	0	1	NaN
16	0.489796	76	0	0	2	Hits	8	2	1	0.6705
16	0.489796	76	0	0	2	Hits	9	2	1	0.6215
16	0.489796	76	0	0	2	Hits	10	2	1	0.8561
16	0.489796	76	0	0	2	Hits	11	0	1	NaN
16	0.489796	76	0	0	2	Hits	12	1	1	0.7741
16	0.489796	76	0	0	2	Hits	13	3	1	0.7047
16	0.489796	76	0	0	2	Hits	14	3	1	0.9699
16	0.489796	76	0	0	2	Hits	15	0	1	NaN
16	0.489796	76	0	0	2	Hits	16	1	1	0.8708
16	0.489796	76	0	0	2	Hits	17	1	1	1.2439
16	0.489796	76	0	0	2	Hits	18	0	1	NaN
16	0.489796	76	0	0	2	Hits	19	1	1	0.5884
16	0.489796	76	0	0	2	Hits	20	0	1	NaN
16	0.489796	76	0	0	2	Hits	21	3	1	0.6471
16	0.489796	76	0	0	2	Hits	22	2	1	1.3074
16	0.489796	76	0	0	2	Hits	23	3	1	0.6772
16	0.489796	76	0	0	2	Hits	24	2	1	0.6946
16	0.489796	76	0	0	2	Hits	25	0	1	NaN
16	0.489796	76	0	0	2	Hits	26	1	1	0.923
16	0.489796	76	0	0	2	Hits	27	0	1	NaN
16	0.489796	76	0	0	2	Hits	28	2	1	1.5725
16	0.489796	76	0	0	2	Hits	29	3	1	1.1565
16	0.489796	76	0	0	2	Hits	30	2	1	1.0395
16	0.489796	76	0	0	2	Hits	31	3	1	1.7855
16	0.489796	76	0	0	2	Hits	32	1	1	1.8922
16	0.489796	76	0	0	2	Hits	33	1	1	1.573
16	0.489796	76	0	0	2	Hits	34	2	1	0.64
16	0.489796	76	0	0	2	Hits	35	3	1	0.5736
16	0.489796	76	0	0	2	Hits	36	0	1	NaN
16	0.489796	76	0	0	2	Hits	37	1	1	0.6739
16	0.489796	76	0	0	2	Hits	38	2	1	0.6531
16	0.489796	76	0	0	2	Hits	39	0	1	NaN
16	0.489796	76	0	0	2	Hits	40	3	1	0.6528
16	0.489796	76	0	0	2	Hits	41	1	1	0.5879
16	0.489796	76	0	0	2	Hits	42	0	1	NaN
16	0.489796	76	0	0	2	Hits	43	2	1	0.7366
16	0.489796	76	0	0	2	Hits	44	3	1	0.5869
16	0.489796	76	0	0	2	Hits	45	1	1	0.6037
16	0.489796	76	0	0	2	Hits	46	2	1	0.7509
16	0.489796	76	0	0	2	Hits	47	0	1	NaN
16	0.489796	76	0	0	2	Hits	48	3	1	0.6199
16	0.489796	76	0	0	2	Hits	49	0	1	NaN
16	0.489796	76	0	0	2	Hits	50	1	1	0.6478
16	0.489796	76	0	0	2	Hits	51	1	1	0.6301
16	0.489796	76	0	0	2	Hits	52	2	1	1.072
16	0.489796	76	0	0	2	Hits	53	0	1	NaN
16	0.489796	76	0	0	2	Hits	54	3	1	0.6034
16	0.489796	76	0	0	2	Hits	55	2	1	0.5901
16	0.489796	76	0	0	2	Hits	56	3	1	0.575
16	0.489796	76	0	0	2	Hits	57	2	1	0.7054
16	0.489796	76	0	0	2	Hits	58	3	1	0.669
16	0.489796	76	0	0	2	Hits	59	1	1	0.586
16	0.489796	76	0	0	2	Hits	60	0	1	NaN
16	0.489796	76	0	0	2	Hits	61	3	1	0.6221
16	0.489796	76	0	0	2	Hits	62	0	1	NaN
16	0.489796	76	0	0	2	Hits	63	1	1	0.6094
16	0.489796	76	0	0	2	Hits	64	2	1	0.8714
16	0.489796	76	0	0	2	Hits	65	2	1	1.0431
16	0.489796	76	0	0	2	Hits	66	1	1	0.5831
16	0.489796	76	0	0	2	Hits	67	0	1	NaN
16	0.489796	76	0	0	2	Hits	68	2	1	1.0188
16	0.489796	76	0	0	2	Hits	69	1	1	0.9019
16	0.489796	76	0	0	2	Hits	70	0	1	NaN
16	0.489796	76	0	0	2	Hits	71	3	1	1.0392
16	0.489796	76	0	0	2	Hits	72	3	1	1.1219
17	0.530612	76	18	26	28	Focus	1	0	0	1.709
17	0.530612	76	18	26	28	Focus	2	1	1	1.372
17	0.530612	76	18	26	28	Focus	3	3	1	1.111
17	0.530612	76	18	26	28	Focus	4	3	1	1.082
17	0.530612	76	18	26	28	Focus	5	2	0	1.984
17	0.530612	76	18	26	28	Focus	6	0	1	NaN
17	0.530612	76	18	26	28	Focus	7	2	1	1.713
17	0.530612	76	18	26	28	Focus	8	1	1	1.105
17	0.530612	76	18	26	28	Focus	9	3	1	1.091
17	0.530612	76	18	26	28	Focus	10	0	0	1.295
17	0.530612	76	18	26	28	Focus	11	1	0	NaN
17	0.530612	76	18	26	28	Focus	12	1	1	1.396
17	0.530612	76	18	26	28	Focus	13	2	0	1.678
17	0.530612	76	18	26	28	Focus	14	3	0	NaN
17	0.530612	76	18	26	28	Focus	15	2	1	1.197
17	0.530612	76	18	26	28	Focus	16	0	0	1.427
17	0.530612	76	18	26	28	Focus	17	1	0	NaN
17	0.530612	76	18	26	28	Focus	18	2	1	1.459
17	0.530612	76	18	26	28	Focus	19	1	1	1.309
17	0.530612	76	18	26	28	Focus	20	0	0	1.487
17	0.530612	76	18	26	28	Focus	21	3	1	1.266
17	0.530612	76	18	26	28	Focus	22	3	1	1.647
17	0.530612	76	18	26	28	Focus	23	2	1	2.68
17	0.530612	76	18	26	28	Focus	24	0	1	NaN
17	0.530612	76	18	26	28	Focus	25	2	0	1.913
17	0.530612	76	18	26	28	Focus	26	1	1	1.413
17	0.530612	76	18	26	28	Focus	27	2	0	1.37
17	0.530612	76	18	26	28	Focus	28	0	0	1.69
17	0.530612	76	18	26	28	Focus	29	1	1	1.064
17	0.530612	76	18	26	28	Focus	30	3	1	1.157
17	0.530612	76	18	26	28	Focus	31	3	1	1.109
17	0.530612	76	18	26	28	Focus	32	0	0	1.167
17	0.530612	76	18	26	28	Focus	33	2	1	2.497
17	0.530612	76	18	26	28	Focus	34	0	0	1.015
17	0.530612	76	18	26	28	Focus	35	1	1	0.968
17	0.530612	76	18	26	28	Focus	36	3	1	1.027
17	0.530612	76	18	26	28	Focus	37	0	0	0.92
17	0.530612	76	18	26	28	Focus	38	3	1	0.914
17	0.530612	76	18	26	28	Focus	39	1	1	0.984
17	0.530612	76	18	26	28	Focus	40	2	0	1.382
17	0.530612	76	18	26	28	Focus	41	0	0	1.305
17	0.530612	76	18	26	28	Focus	42	0	0	1.292
17	0.530612	76	18	26	28	Focus	43	2	1	1.293
17	0.530612	76	18	26	28	Focus	44	3	1	1.053
17	0.530612	76	18	26	28	Focus	45	2	0	1.681
17	0.530612	76	18	26	28	Focus	46	1	1	1.276
17	0.530612	76	18	26	28	Focus	47	3	1	1.097
17	0.530612	76	18	26	28	Focus	48	1	1	1.209
17	0.530612	76	18	26	28	Focus	49	3	1	1.172
17	0.530612	76	18	26	28	Focus	50	0	0	1.011
17	0.530612	76	18	26	28	Focus	51	2	0	1.581
17	0.530612	76	18	26	28	Focus	52	3	1	1.089
17	0.530612	76	18	26	28	Focus	53	0	1	NaN
17	0.530612	76	18	26	28	Focus	54	2	0	1.722
17	0.530612	76	18	26	28	Focus	55	1	1	1.309
17	0.530612	76	18	26	28	Focus	56	1	1	1.102
17	0.530612	76	18	26	28	Focus	57	1	1	1.077
17	0.530612	76	18	26	28	Focus	58	1	1	1.022
17	0.530612	76	18	26	28	Focus	59	2	1	1.578
17	0.530612	76	18	26	28	Focus	60	0	0	1.212
17	0.530612	76	18	26	28	Focus	61	3	0	NaN
17	0.530612	76	18	26	28	Focus	62	2	0	NaN
17	0.530612	76	18	26	28	Focus	63	0	0	0.919
17	0.530612	76	18	26	28	Focus	64	3	1	0.975
17	0.530612	76	18	26	28	Focus	65	3	1	1.557
17	0.530612	76	18	26	28	Focus	66	1	1	1.491
17	0.530612	76	18	26	28	Focus	67	0	0	1.047
17	0.530612	76	18	26	28	Focus	68	1	1	1.006
17	0.530612	76	18	26	28	Focus	69	0	0	1.19
17	0.530612	76	18	26	28	Focus	70	2	1	1.87
17	0.530612	76	18	26	28	Focus	71	2	0	NaN
17	0.530612	76	18	26	28	Focus	72	3	1	1.079
18	0.22449	74	2	4	0	Office	1	0	0	0.3998
18	0.22449	74	2	4	0	Office	2	2	0	0.2954
18	0.22449	74	2	4	0	Office	3	1	1	0.4093
18	0.22449	74	2	4	0	Office	4	1	1	0.3621
18	0.22449	74	2	4	0	Office	5	3	1	0.3361
18	0.22449	74	2	4	0	Office	6	3	1	0.4192
18	0.22449	74	2	4	0	Office	7	0	0	0.6408
18	0.22449	74	2	4	0	Office	8	2	1	0.4329
18	0.22449	74	2	4	0	Office	9	1	1	0.3791
18	0.22449	74	2	4	0	Office	10	0	0	0.7637
18	0.22449	74	2	4	0	Office	11	2	1	0.4242
18	0.22449	74	2	4	0	Office	12	0	0	0.5647
18	0.22449	74	2	4	0	Office	13	2	1	0.4099
18	0.22449	74	2	4	0	Office	14	1	1	0.4311
18	0.22449	74	2	4	0	Office	15	3	1	0.4749
18	0.22449	74	2	4	0	Office	16	3	1	0.433
18	0.22449	74	2	4	0	Office	17	0	0	0.4888
18	0.22449	74	2	4	0	Office	18	1	1	0.6239
18	0.22449	74	2	4	0	Office	19	3	1	0.5846
18	0.22449	74	2	4	0	Office	20	2	1	0.413
18	0.22449	74	2	4	0	Office	21	1	1	0.4315
18	0.22449	74	2	4	0	Office	22	2	1	0.8072
18	0.22449	74	2	4	0	Office	23	3	1	0.3524
18	0.22449	74	2	4	0	Office	24	0	0	0.5343
18	0.22449	74	2	4	0	Office	25	2	1	0.6085
18	0.22449	74	2	4	0	Office	26	3	1	0.4292
18	0.22449	74	2	4	0	Office	27	0	0	0.3458
18	0.22449	74	2	4	0	Office	28	1	1	0.4015
18	0.22449	74	2	4	0	Office	29	0	0	0.5945
18	0.22449	74	2	4	0	Office	30	3	1	0.7112
18	0.22449	74	2	4	0	Office	31	2	1	0.4786
18	0.22449	74	2	4	0	Office	32	1	1	0.7022
18	0.22449	74	2	4	0	Office	33	0	0	0.4398
18	0.22449	74	2	4	0	Office	34	3	1	0.4765
18	0.22449	74	2	4	0	Office	35	2	1	0.7402
18	0.22449	74	2	4	0	Office	36	1	1	0.5314
18	0.22449	74	2	4	0	Office	37	0	0	0.4578
18	0.22449	74	2	4	0	Office	38	2	1	0.5156
18	0.22449	74	2	4	0	Office	39	3	1	0.5217
18	0.22449	74	2	4	0	Office	40	1	1	0.4653
18	0.22449	74	2	4	0	Office	41	0	0	0.5526
18	0.22449	74	2	4	0	Office	42	0	0	0.3104
18	0.22449	74	2	4	0	Office	43	1	1	0.4181
18	0.22449	74	2	4	0	Office	44	3	0	1.5674
18	0.22449	74	2	4	0	Office	45	3	1	0.5062
18	0.22449	74	2	4	0	Office	46	2	1	0.7893
18	0.22449	74	2	4	0	Office	47	2	1	0.4723
18	0.22449	74	2	4	0	Office	48	1	1	0.5074
18	0.22449	74	2	4	0	Office	49	2	1	0.4445
18	0.22449	74	2	4	0	Office	50	1	1	0.4001
18	0.22449	74	2	4	0	Office	51	0	0	0.4669
18	0.22449	74	2	4	0	Office	52	1	1	0.5533
18	0.22449	74	2	4	0	Office	53	2	1	0.3909
18	0.22449	74	2	4	0	Office	54	3	1	0.3894
18	0.22449	74	2	4	0	Office	55	3	1	0.4094
18	0.22449	74	2	4	0	Office	56	0	0	0.3648
18	0.22449	74	2	4	0	Office	57	1	1	0.4968
18	0.22449	74	2	4	0	Office	58	0	0	0.4233
18	0.22449	74	2	4	0	Office	59	2	0	0.2748
18	0.22449	74	2	4	0	Office	60	3	1	0.4271
18	0.22449	74	2	4	0	Office	61	1	1	0.4528
18	0.22449	74	2	4	0	Office	62	0	0	0.5958
18	0.22449	74	2	4	0	Office	63	3	1	0.3421
18	0.22449	74	2	4	0	Office	64	2	0	NaN
18	0.22449	74	2	4	0	Office	65	3	1	0.6189
18	0.22449	74	2	4	0	Office	66	2	1	0.7463
18	0.22449	74	2	4	0	Office	67	0	0	0.4436
18	0.22449	74	2	4	0	Office	68	3	1	0.4225
18	0.22449	74	2	4	0	Office	69	2	1	0.4744
18	0.22449	74	2	4	0	Office	70	1	1	0.5719
18	0.22449	74	2	4	0	Office	71	0	0	1.1172
18	0.22449	74	2	4	0	Office	72	1	1	0.3987
19	0.346939	76	0	0	0	Focus	1	2	1	0.5644
19	0.346939	76	0	0	0	Focus	2	0	1	NaN
19	0.346939	76	0	0	0	Focus	3	1	1	0.515
19	0.346939	76	0	0	0	Focus	4	2	1	0.5555
19	0.346939	76	0	0	0	Focus	5	3	1	0.5323
19	0.346939	76	0	0	0	Focus	6	1	1	0.5136
19	0.346939	76	0	0	0	Focus	7	0	1	NaN
19	0.346939	76	0	0	0	Focus	8	3	1	0.5019
19	0.346939	76	0	0	0	Focus	9	0	1	NaN
19	0.346939	76	0	0	0	Focus	10	3	1	0.5074
19	0.346939	76	0	0	0	Focus	11	1	1	0.5343
19	0.346939	76	0	0	0	Focus	12	0	1	NaN
19	0.346939	76	0	0	0	Focus	13	1	1	0.5329
19	0.346939	76	0	0	0	Focus	14	2	1	0.5298
19	0.346939	76	0	0	0	Focus	15	3	1	0.5135
19	0.346939	76	0	0	0	Focus	16	2	1	0.5488
19	0.346939	76	0	0	0	Focus	17	1	1	0.4967
19	0.346939	76	0	0	0	Focus	18	0	0	0.4657
19	0.346939	76	0	0	0	Focus	19	1	1	0.5311
19	0.346939	76	0	0	0	Focus	20	2	1	0.5419
19	0.346939	76	0	0	0	Focus	21	3	1	0.5324
19	0.346939	76	0	0	0	Focus	22	3	1	0.5614
19	0.346939	76	0	0	0	Focus	23	0	1	NaN
19	0.346939	76	0	0	0	Focus	24	2	1	0.5353
19	0.346939	76	0	0	0	Focus	25	1	1	0.4673
19	0.346939	76	0	0	0	Focus	26	1	1	0.4635
19	0.346939	76	0	0	0	Focus	27	2	1	0.5217
19	0.346939	76	0	0	0	Focus	28	0	1	NaN
19	0.346939	76	0	0	0	Focus	29	0	1	NaN
19	0.346939	76	0	0	0	Focus	30	3	1	0.4741
19	0.346939	76	0	0	0	Focus	31	3	1	0.487
19	0.346939	76	0	0	0	Focus	32	2	1	0.5736
19	0.346939	76	0	0	0	Focus	33	1	1	0.4968
19	0.346939	76	0	0	0	Focus	34	2	1	0.5166
19	0.346939	76	0	0	0	Focus	35	0	1	NaN
19	0.346939	76	0	0	0	Focus	36	0	1	NaN
19	0.346939	76	0	0	0	Focus	37	1	1	0.4863
19	0.346939	76	0	0	0	Focus	38	2	1	0.6082
19	0.346939	76	0	0	0	Focus	39	3	1	0.5638
19	0.346939	76	0	0	0	Focus	40	3	1	0.477
19	0.346939	76	0	0	0	Focus	41	1	1	0.5149
19	0.346939	76	0	0	0	Focus	42	3	1	0.4696
19	0.346939	76	0	0	0	Focus	43	2	1	0.4895
19	0.346939	76	0	0	0	Focus	44	0	1	NaN
19	0.346939	76	0	0	0	Focus	45	1	1	0.5421
19	0.346939	76	0	0	0	Focus	46	0	1	NaN
19	0.346939	76	0	0	0	Focus	47	2	1	0.6366
19	0.346939	76	0	0	0	Focus	48	3	1	0.7154
19	0.346939	76	0	0	0	Focus	49	1	1	0.5396
19	0.346939	76	0	0	0	Focus	50	0	1	NaN
19	0.346939	76	0	0	0	Focus	51	2	1	0.5224
19	0.346939	76	0	0	0	Focus	52	2	1	0.6317
19	0.346939	76	0	0	0	Focus	53	0	1	NaN
19	0.346939	76	0	0	0	Focus	54	3	1	0.6268
19	0.346939	76	0	0	0	Focus	55	3	1	0.5247
19	0.346939	76	0	0	0	Focus	56	1	1	0.4395
19	0.346939	76	0	0	0	Focus	57	0	1	NaN
19	0.346939	76	0	0	0	Focus	58	2	1	0.585
19	0.346939	76	0	0	0	Focus	59	3	1	0.5481
19	0.346939	76	0	0	0	Focus	60	1	1	0.5764
19	0.346939	76	0	0	0	Focus	61	3	1	0.5351
19	0.346939	76	0	0	0	Focus	62	0	1	NaN
19	0.346939	76	0	0	0	Focus	63	2	1	0.5198
19	0.346939	76	0	0	0	Focus	64	1	1	0.5125
19	0.346939	76	0	0	0	Focus	65	0	1	NaN
19	0.346939	76	0	0	0	Focus	66	1	1	0.5383
19	0.346939	76	0	0	0	Focus	67	0	1	NaN
19	0.346939	76	0	0	0	Focus	68	1	1	0.4932
19	0.346939	76	0	0	0	Focus	69	3	1	0.5571
19	0.346939	76	0	0	0	Focus	70	2	1	0.6263
19	0.346939	76	0	0	0	Focus	71	3	1	0.5044
19	0.346939	76	0	0	0	Focus	72	2	1	0.557
20	0.510204	69	34	34	20	Office	1	1	1	1.344
20	0.510204	69	34	34	20	Office	2	3	1	1.322
20	0.510204	69	34	34	20	Office	3	3	1	1.1928
20	0.510204	69	34	34	20	Office	4	2	1	0.8908
20	0.510204	69	34	34	20	Office	5	2	1	0.9993
20	0.510204	69	34	34	20	Office	6	0	0	0.86
20	0.510204	69	34	34	20	Office	7	0	0	0.8596
20	0.510204	69	34	34	20	Office	8	1	1	0.8571
20	0.510204	69	34	34	20	Office	9	3	1	0.8287
20	0.510204	69	34	34	20	Office	10	2	1	1.6578
20	0.510204	69	34	34	20	Office	11	2	1	1.3574
20	0.510204	69	34	34	20	Office	12	3	1	0.911
20	0.510204	69	34	34	20	Office	13	0	0	1.0886
20	0.510204	69	34	34	20	Office	14	1	1	1.9359
20	0.510204	69	34	34	20	Office	15	1	1	0.8897
20	0.510204	69	34	34	20	Office	16	0	1	NaN
20	0.510204	69	34	34	20	Office	17	2	1	1.8981
20	0.510204	69	34	34	20	Office	18	1	1	1.5973
20	0.510204	69	34	34	20	Office	19	2	1	0.9207
20	0.510204	69	34	34	20	Office	20	3	1	1.0092
20	0.510204	69	34	34	20	Office	21	1	1	0.8919
20	0.510204	69	34	34	20	Office	22	0	0	0.8912
20	0.510204	69	34	34	20	Office	23	3	1	0.9277
20	0.510204	69	34	34	20	Office	24	0	0	2.618
20	0.510204	69	34	34	20	Office	25	1	1	0.8486
20	0.510204	69	34	34	20	Office	26	3	1	0.9373
20	0.510204	69	34	34	20	Office	27	2	1	1.0062
20	0.510204	69	34	34	20	Office	28	3	1	1.3795
20	0.510204	69	34	34	20	Office	29	2	0	NaN
20	0.510204	69	34	34	20	Office	30	0	1	NaN
20	0.510204	69	34	34	20	Office	31	0	1	NaN
20	0.510204	69	34	34	20	Office	32	1	1	1.3848
20	0.510204	69	34	34	20	Office	33	2	1	1.3829
20	0.510204	69	34	34	20	Office	34	3	1	1.2568
20	0.510204	69	34	34	20	Office	35	0	1	NaN
20	0.510204	69	34	34	20	Office	36	1	1	1.2045
20	0.510204	69	34	34	20	Office	37	0	1	NaN
20	0.510204	69	34	34	20	Office	38	2	1	2.6499
20	0.510204	69	34	34	20	Office	39	3	1	1.9149
20	0.510204	69	34	34	20	Office	40	1	1	1.8474
20	0.510204	69	34	34	20	Office	41	3	1	1.2532
20	0.510204	69	34	34	20	Office	42	2	1	1.3223
20	0.510204	69	34	34	20	Office	43	1	1	1.6909
20	0.510204	69	34	34	20	Office	44	2	1	0.9654
20	0.510204	69	34	34	20	Office	45	1	0	NaN
20	0.510204	69	34	34	20	Office	46	0	0	1.6379
20	0.510204	69	34	34	20	Office	47	0	0	1.6877
20	0.510204	69	34	34	20	Office	48	3	0	NaN
20	0.510204	69	34	34	20	Office	49	2	0	NaN
20	0.510204	69	34	34	20	Office	50	1	1	2.3044
20	0.510204	69	34	34	20	Office	51	0	0	1.8799
20	0.510204	69	34	34	20	Office	52	2	1	1.3581
20	0.510204	69	34	34	20	Office	53	0	0	1.7588
20	0.510204	69	34	34	20	Office	54	3	1	1.0373
20	0.510204	69	34	34	20	Office	55	1	1	1.4564
20	0.510204	69	34	34	20	Office	56	3	1	1.0963
20	0.510204	69	34	34	20	Office	57	0	0	1.0631
20	0.510204	69	34	34	20	Office	58	3	1	1.8858
20	0.510204	69	34	34	20	Office	59	2	1	1.3513
20	0.510204	69	34	34	20	Office	60	1	1	2.6489
20	0.510204	69	34	34	20	Office	61	3	1	1.356
20	0.510204	69	34	34	20	Office	62	2	1	1.5382
20	0.510204	69	34	34	20	Office	63	0	0	2.141
20	0.510204	69	34	34	20	Office	64	1	1	1.3117
20	0.510204	69	34	34	20	Office	65	1	1	1.2785
20	0.510204	69	34	34	20	Office	66	0	0	1.24
20	0.510204	69	34	34	20	Office	67	3	1	1.3652
20	0.510204	69	34	34	20	Office	68	2	1	1.0926
20	0.510204	69	34	34	20	Office	69	2	1	1.6936
20	0.510204	69	34	34	20	Office	70	0	0	0.9982
20	0.510204	69	34	34	20	Office	71	3	1	0.9083
20	0.510204	69	34	34	20	Office	72	1	1	0.8752
21	0.44898	89	14	14	14	Hits	1	3	1	0.637
21	0.44898	89	14	14	14	Hits	2	0	1	NaN
21	0.44898	89	14	14	14	Hits	3	1	1	0.709
21	0.44898	89	14	14	14	Hits	4	2	1	0.793
21	0.44898	89	14	14	14	Hits	5	1	1	0.64
21	0.44898	89	14	14	14	Hits	6	3	1	0.605
21	0.44898	89	14	14	14	Hits	7	2	1	0.593
21	0.44898	89	14	14	14	Hits	8	0	1	NaN
21	0.44898	89	14	14	14	Hits	9	0	1	NaN
21	0.44898	89	14	14	14	Hits	10	3	1	0.614
21	0.44898	89	14	14	14	Hits	11	1	1	0.583
21	0.44898	89	14	14	14	Hits	12	2	1	0.578
21	0.44898	89	14	14	14	Hits	13	1	1	0.622
21	0.44898	89	14	14	14	Hits	14	3	1	0.628
21	0.44898	89	14	14	14	Hits	15	2	1	0.689
21	0.44898	89	14	14	14	Hits	16	0	1	NaN
21	0.44898	89	14	14	14	Hits	17	0	1	NaN
21	0.44898	89	14	14	14	Hits	18	2	1	0.635
21	0.44898	89	14	14	14	Hits	19	0	1	NaN
21	0.44898	89	14	14	14	Hits	20	3	1	0.595
21	0.44898	89	14	14	14	Hits	21	1	1	0.59
21	0.44898	89	14	14	14	Hits	22	3	1	0.52
21	0.44898	89	14	14	14	Hits	23	2	1	0.589
21	0.44898	89	14	14	14	Hits	24	1	1	0.534
21	0.44898	89	14	14	14	Hits	25	3	1	0.612
21	0.44898	89	14	14	14	Hits	26	1	1	0.545
21	0.44898	89	14	14	14	Hits	27	3	1	0.61
21	0.44898	89	14	14	14	Hits	28	1	1	0.537
21	0.44898	89	14	14	14	Hits	29	2	1	0.604
21	0.44898	89	14	14	14	Hits	30	0	1	NaN
21	0.44898	89	14	14	14	Hits	31	2	1	0.612
21	0.44898	89	14	14	14	Hits	32	0	1	NaN
21	0.44898	89	14	14	14	Hits	33	1	1	0.524
21	0.44898	89	14	14	14	Hits	34	0	1	NaN
21	0.44898	89	14	14	14	Hits	35	0	1	NaN
21	0.44898	89	14	14	14	Hits	36	3	1	0.463
21	0.44898	89	14	14	14	Hits	37	1	1	0.573
21	0.44898	89	14	14	14	Hits	38	3	1	0.702
21	0.44898	89	14	14	14	Hits	39	2	1	0.632
21	0.44898	89	14	14	14	Hits	40	2	1	0.602
21	0.44898	89	14	14	14	Hits	41	2	1	0.604
21	0.44898	89	14	14	14	Hits	42	3	1	0.542
21	0.44898	89	14	14	14	Hits	43	1	1	0.581
21	0.44898	89	14	14	14	Hits	44	1	1	0.531
21	0.44898	89	14	14	14	Hits	45	0	1	NaN
21	0.44898	89	14	14	14	Hits	46	2	1	0.652
21	0.44898	89	14	14	14	Hits	47	0	1	NaN
21	0.44898	89	14	14	14	Hits	48	3	1	0.606
21	0.44898	89	14	14	14	Hits	49	2	1	0.617
21	0.44898	89	14	14	14	Hits	50	3	1	0.549
21	0.44898	89	14	14	14	Hits	51	3	1	0.471
21	0.44898	89	14	14	14	Hits	52	1	1	0.551
21	0.44898	89	14	14	14	Hits	53	0	1	NaN
21	0.44898	89	14	14	14	Hits	54	1	1	0.6
21	0.44898	89	14	14	14	Hits	55	0	1	NaN
21	0.44898	89	14	14	14	Hits	56	2	1	0.652
21	0.44898	89	14	14	14	Hits	57	2	1	0.597
21	0.44898	89	14	14	14	Hits	58	1	1	0.526
21	0.44898	89	14	14	14	Hits	59	1	1	0.485
21	0.44898	89	14	14	14	Hits	60	0	1	NaN
21	0.44898	89	14	14	14	Hits	61	3	1	0.584
21	0.44898	89	14	14	14	Hits	62	3	1	0.74
21	0.44898	89	14	14	14	Hits	63	2	1	0.607
21	0.44898	89	14	14	14	Hits	64	0	1	NaN
21	0.44898	89	14	14	14	Hits	65	0	1	NaN
21	0.44898	89	14	14	14	Hits	66	2	1	0.657
21	0.44898	89	14	14	14	Hits	67	2	1	0.568
21	0.44898	89	14	14	14	Hits	68	1	1	0.536
21	0.44898	89	14	14	14	Hits	69	0	1	NaN
21	0.44898	89	14	14	14	Hits	70	3	1	0.571
21	0.44898	89	14	14	14	Hits	71	3	1	0.535
21	0.44898	89	14	14	14	Hits	72	1	1	0.609
22	0.530612	87	20	22	16	Focus	1	0	1	NaN
22	0.530612	87	20	22	16	Focus	2	2	0	0.962
22	0.530612	87	20	22	16	Focus	3	2	1	1.188
22	0.530612	87	20	22	16	Focus	4	3	1	0.975
22	0.530612	87	20	22	16	Focus	5	1	1	0.83
22	0.530612	87	20	22	16	Focus	6	0	1	NaN
22	0.530612	87	20	22	16	Focus	7	3	1	0.934
22	0.530612	87	20	22	16	Focus	8	1	1	0.925
22	0.530612	87	20	22	16	Focus	9	1	1	0.945
22	0.530612	87	20	22	16	Focus	10	0	1	NaN
22	0.530612	87	20	22	16	Focus	11	0	1	NaN
22	0.530612	87	20	22	16	Focus	12	3	1	0.989
22	0.530612	87	20	22	16	Focus	13	2	1	1.081
22	0.530612	87	20	22	16	Focus	14	3	1	0.959
22	0.530612	87	20	22	16	Focus	15	1	1	1.323
22	0.530612	87	20	22	16	Focus	16	2	1	1.037
22	0.530612	87	20	22	16	Focus	17	1	1	1.175
22	0.530612	87	20	22	16	Focus	18	2	0	2.062
22	0.530612	87	20	22	16	Focus	19	3	1	1.118
22	0.530612	87	20	22	16	Focus	20	0	1	NaN
22	0.530612	87	20	22	16	Focus	21	3	1	1.032
22	0.530612	87	20	22	16	Focus	22	0	1	NaN
22	0.530612	87	20	22	16	Focus	23	2	1	1.019
22	0.530612	87	20	22	16	Focus	24	1	1	1.066
22	0.530612	87	20	22	16	Focus	25	2	1	1.209
22	0.530612	87	20	22	16	Focus	26	2	1	1.233
22	0.530612	87	20	22	16	Focus	27	0	1	NaN
22	0.530612	87	20	22	16	Focus	28	3	1	1.013
22	0.530612	87	20	22	16	Focus	29	1	1	1.263
22	0.530612	87	20	22	16	Focus	30	1	1	0.91
22	0.530612	87	20	22	16	Focus	31	3	1	0.987
22	0.530612	87	20	22	16	Focus	32	0	1	NaN
22	0.530612	87	20	22	16	Focus	33	3	1	1.358
22	0.530612	87	20	22	16	Focus	34	1	1	1.281
22	0.530612	87	20	22	16	Focus	35	2	1	1.179
22	0.530612	87	20	22	16	Focus	36	2	1	0.952
22	0.530612	87	20	22	16	Focus	37	0	0	0.996
22	0.530612	87	20	22	16	Focus	38	0	1	NaN
22	0.530612	87	20	22	16	Focus	39	3	1	1.064
22	0.530612	87	20	22	16	Focus	40	1	1	1.398
22	0.530612	87	20	22	16	Focus	41	2	1	1.23
22	0.530612	87	20	22	16	Focus	42	3	1	1.163
22	0.530612	87	20	22	16	Focus	43	0	1	NaN
22	0.530612	87	20	22	16	Focus	44	0	1	NaN
22	0.530612	87	20	22	16	Focus	45	1	1	0.999
22	0.530612	87	20	22	16	Focus	46	1	1	1.186
22	0.530612	87	20	22	16	Focus	47	3	1	0.908
22	0.530612	87	20	22	16	Focus	48	2	1	1.018
22	0.530612	87	20	22	16	Focus	49	0	1	NaN
22	0.530612	87	20	22	16	Focus	50	3	1	0.953
22	0.530612	87	20	22	16	Focus	51	1	1	1.034
22	0.530612	87	20	22	16	Focus	52	0	1	NaN
22	0.530612	87	20	22	16	Focus	53	3	1	1.46
22	0.530612	87	20	22	16	Focus	54	2	1	1.685
22	0.530612	87	20	22	16	Focus	55	2	1	1.111
22	0.530612	87	20	22	16	Focus	56	1	1	1.058
22	0.530612	87	20	22	16	Focus	57	3	1	1.05
22	0.530612	87	20	22	16	Focus	58	1	1	1.191
22	0.530612	87	20	22	16	Focus	59	0	1	NaN
22	0.530612	87	20	22	16	Focus	60	0	1	NaN
22	0.530612	87	20	22	16	Focus	61	1	1	1.219
22	0.530612	87	20	22	16	Focus	62	2	1	1.259
22	0.530612	87	20	22	16	Focus	63	2	1	1.12
22	0.530612	87	20	22	16	Focus	64	3	1	0.917
22	0.530612	87	20	22	16	Focus	65	1	1	1.085
22	0.530612	87	20	22	16	Focus	66	2	1	1.018
22	0.530612	87	20	22	16	Focus	67	3	1	0.968
22	0.530612	87	20	22	16	Focus	68	1	1	1.022
22	0.530612	87	20	22	16	Focus	69	0	1	NaN
22	0.530612	87	20	22	16	Focus	70	3	1	1.027
22	0.530612	87	20	22	16	Focus	71	2	1	1.517
22	0.530612	87	20	22	16	Focus	72	0	1	NaN
23	0.734694	80	12	4	20	WorkFlow	1	3	1	0.6082
23	0.734694	80	12	4	20	WorkFlow	2	1	1	0.4308
23	0.734694	80	12	4	20	WorkFlow	3	0	1	NaN
23	0.734694	80	12	4	20	WorkFlow	4	2	1	0.5784
23	0.734694	80	12	4	20	WorkFlow	5	0	1	NaN
23	0.734694	80	12	4	20	WorkFlow	6	3	1	0.5271
23	0.734694	80	12	4	20	WorkFlow	7	1	1	0.6017
23	0.734694	80	12	4	20	WorkFlow	8	2	1	0.6248
23	0.734694	80	12	4	20	WorkFlow	9	3	1	0.5322
23	0.734694	80	12	4	20	WorkFlow	10	1	1	0.4678
23	0.734694	80	12	4	20	WorkFlow	11	0	1	NaN
23	0.734694	80	12	4	20	WorkFlow	12	2	1	0.6846
23	0.734694	80	12	4	20	WorkFlow	13	1	1	0.4696
23	0.734694	80	12	4	20	WorkFlow	14	3	1	0.5179
23	0.734694	80	12	4	20	WorkFlow	15	0	1	NaN
23	0.734694	80	12	4	20	WorkFlow	16	2	1	0.5948
23	0.734694	80	12	4	20	WorkFlow	17	2	1	0.5994
23	0.734694	80	12	4	20	WorkFlow	18	3	1	0.4299
23	0.734694	80	12	4	20	WorkFlow	19	1	1	0.4918
23	0.734694	80	12	4	20	WorkFlow	20	2	1	0.6284
23	0.734694	80	12	4	20	WorkFlow	21	0	1	NaN
23	0.734694	80	12	4	20	WorkFlow	22	3	1	0.6171
23	0.734694	80	12	4	20	WorkFlow	23	0	1	NaN
23	0.734694	80	12	4	20	WorkFlow	24	1	1	0.6114
23	0.734694	80	12	4	20	WorkFlow	25	2	1	0.5991
23	0.734694	80	12	4	20	WorkFlow	26	0	1	NaN
23	0.734694	80	12	4	20	WorkFlow	27	3	1	0.4028
23	0.734694	80	12	4	20	WorkFlow	28	1	1	0.5106
23	0.734694	80	12	4	20	WorkFlow	29	0	1	NaN
23	0.734694	80	12	4	20	WorkFlow	30	2	1	0.6438
23	0.734694	80	12	4	20	WorkFlow	31	3	1	0.6315
23	0.734694	80	12	4	20	WorkFlow	32	1	1	0.5027
23	0.734694	80	12	4	20	WorkFlow	33	2	1	0.6545
23	0.734694	80	12	4	20	WorkFlow	34	1	1	0.5141
23	0.734694	80	12	4	20	WorkFlow	35	0	1	NaN
23	0.734694	80	12	4	20	WorkFlow	36	3	1	0.5369
23	0.734694	80	12	4	20	WorkFlow	37	0	1	NaN
23	0.734694	80	12	4	20	WorkFlow	38	1	1	0.4912
23	0.734694	80	12	4	20	WorkFlow	39	2	1	0.656
23	0.734694	80	12	4	20	WorkFlow	40	3	1	0.5098
23	0.734694	80	12	4	20	WorkFlow	41	3	1	0.5043
23	0.734694	80	12	4	20	WorkFlow	42	0	1	NaN
23	0.734694	80	12	4	20	WorkFlow	43	2	1	0.5862
23	0.734694	80	12	4	20	WorkFlow	44	1	1	0.4602
23	0.734694	80	12	4	20	WorkFlow	45	0	1	NaN
23	0.734694	80	12	4	20	WorkFlow	46	2	1	0.5876
23	0.734694	80	12	4	20	WorkFlow	47	3	1	0.5314
23	0.734694	80	12	4	20	WorkFlow	48	1	1	0.5836
23	0.734694	80	12	4	20	WorkFlow	49	2	1	0.6759
23	0.734694	80	12	4	20	WorkFlow	50	1	1	0.5139
23	0.734694	80	12	4	20	WorkFlow	51	3	1	0.4159
23	0.734694	80	12	4	20	WorkFlow	52	3	1	0.5534
23	0.734694	80	12	4	20	WorkFlow	53	2	1	0.623
23	0.734694	80	12	4	20	WorkFlow	54	1	1	0.5089
23	0.734694	80	12	4	20	WorkFlow	55	0	1	NaN
23	0.734694	80	12	4	20	WorkFlow	56	0	1	NaN
23	0.734694	80	12	4	20	WorkFlow	57	0	1	NaN
23	0.734694	80	12	4	20	WorkFlow	58	0	1	NaN
23	0.734694	80	12	4	20	WorkFlow	59	3	1	0.5444
23	0.734694	80	12	4	20	WorkFlow	60	2	1	0.695
23	0.734694	80	12	4	20	WorkFlow	61	2	1	0.6464
23	0.734694	80	12	4	20	WorkFlow	62	3	1	0.4831
23	0.734694	80	12	4	20	WorkFlow	63	1	1	0.4669
23	0.734694	80	12	4	20	WorkFlow	64	1	1	0.4974
23	0.734694	80	12	4	20	WorkFlow	65	3	1	0.6168
23	0.734694	80	12	4	20	WorkFlow	66	3	1	0.5731
23	0.734694	80	12	4	20	WorkFlow	67	2	1	0.6954
23	0.734694	80	12	4	20	WorkFlow	68	1	1	0.5996
23	0.734694	80	12	4	20	WorkFlow	69	0	1	NaN
23	0.734694	80	12	4	20	WorkFlow	70	2	1	0.6202
23	0.734694	80	12	4	20	WorkFlow	71	1	1	0.4609
23	0.734694	80	12	4	20	WorkFlow	72	0	1	NaN
24	0.142857	68	2	0	18	Focus	1	0	1	NaN
24	0.142857	68	2	0	18	Focus	2	1	1	0.6508
24	0.142857	68	2	0	18	Focus	3	0	1	NaN
24	0.142857	68	2	0	18	Focus	4	2	1	0.8636
24	0.142857	68	2	0	18	Focus	5	3	1	0.7295
24	0.142857	68	2	0	18	Focus	6	3	1	0.6679
24	0.142857	68	2	0	18	Focus	7	1	1	0.6105
24	0.142857	68	2	0	18	Focus	8	2	1	0.7868
24	0.142857	68	2	0	18	Focus	9	0	1	NaN
24	0.142857	68	2	0	18	Focus	10	1	1	0.6368
24	0.142857	68	2	0	18	Focus	11	2	1	0.7323
24	0.142857	68	2	0	18	Focus	12	3	1	0.6113
24	0.142857	68	2	0	18	Focus	13	0	1	NaN
24	0.142857	68	2	0	18	Focus	14	2	1	0.7363
24	0.142857	68	2	0	18	Focus	15	3	1	0.5765
24	0.142857	68	2	0	18	Focus	16	1	1	0.615
24	0.142857	68	2	0	18	Focus	17	1	1	0.5664
24	0.142857	68	2	0	18	Focus	18	0	1	NaN
24	0.142857	68	2	0	18	Focus	19	1	1	0.4678
24	0.142857	68	2	0	18	Focus	20	2	1	0.7305
24	0.142857	68	2	0	18	Focus	21	2	1	0.6522
24	0.142857	68	2	0	18	Focus	22	0	0	0.4937
24	0.142857	68	2	0	18	Focus	23	3	1	0.8304
24	0.142857	68	2	0	18	Focus	24	3	1	0.5293
24	0.142857	68	2	0	18	Focus	25	0	1	NaN
24	0.142857	68	2	0	18	Focus	26	3	1	0.4876
24	0.142857	68	2	0	18	Focus	27	1	1	0.5352
24	0.142857	68	2	0	18	Focus	28	1	1	0.5714
24	0.142857	68	2	0	18	Focus	29	2	1	0.7124
24	0.142857	68	2	0	18	Focus	30	3	1	0.7186
24	0.142857	68	2	0	18	Focus	31	0	1	NaN
24	0.142857	68	2	0	18	Focus	32	2	1	0.6798
24	0.142857	68	2	0	18	Focus	33	2	1	0.5464
24	0.142857	68	2	0	18	Focus	34	2	1	0.6013
24	0.142857	68	2	0	18	Focus	35	3	1	0.5748
24	0.142857	68	2	0	18	Focus	36	0	1	NaN
24	0.142857	68	2	0	18	Focus	37	1	1	0.5271
24	0.142857	68	2	0	18	Focus	38	3	1	0.4509
24	0.142857	68	2	0	18	Focus	39	0	1	NaN
24	0.142857	68	2	0	18	Focus	40	1	1	0.4654
24	0.142857	68	2	0	18	Focus	41	3	1	0.5307
24	0.142857	68	2	0	18	Focus	42	0	1	NaN
24	0.142857	68	2	0	18	Focus	43	1	1	0.4471
24	0.142857	68	2	0	18	Focus	44	3	1	0.4767
24	0.142857	68	2	0	18	Focus	45	2	1	0.5961
24	0.142857	68	2	0	18	Focus	46	0	1	NaN
24	0.142857	68	2	0	18	Focus	47	1	1	0.5318
24	0.142857	68	2	0	18	Focus	48	2	1	0.6139
24	0.142857	68	2	0	18	Focus	49	3	1	0.5467
24	0.142857	68	2	0	18	Focus	50	1	1	0.5837
24	0.142857	68	2	0	18	Focus	51	1	1	0.4243
24	0.142857	68	2	0	18	Focus	52	2	1	0.7339
24	0.142857	68	2	0	18	Focus	53	0	1	NaN
24	0.142857	68	2	0	18	Focus	54	0	1	NaN
24	0.142857	68	2	0	18	Focus	55	3	1	0.6535
24	0.142857	68	2	0	18	Focus	56	2	1	0.7051
24	0.142857	68	2	0	18	Focus	57	3	1	0.8546
24	0.142857	68	2	0	18	Focus	58	1	1	0.4634
24	0.142857	68	2	0	18	Focus	59	0	1	NaN
24	0.142857	68	2	0	18	Focus	60	0	1	NaN
24	0.142857	68	2	0	18	Focus	61	1	1	0.5731
24	0.142857	68	2	0	18	Focus	62	3	1	0.9958
24	0.142857	68	2	0	18	Focus	63	2	1	0.547
24	0.142857	68	2	0	18	Focus	64	2	1	0.7681
24	0.142857	68	2	0	18	Focus	65	3	1	0.4679
24	0.142857	68	2	0	18	Focus	66	2	1	0.5309
24	0.142857	68	2	0	18	Focus	67	0	0	0.4545
24	0.142857	68	2	0	18	Focus	68	1	1	0.6184
24	0.142857	68	2	0	18	Focus	69	2	1	0.7487
24	0.142857	68	2	0	18	Focus	70	3	1	0.666
24	0.142857	68	2	0	18	Focus	71	1	1	0.4655
24	0.142857	68	2	0	18	Focus	72	0	1	NaN
25	0.693878	76	8	0	0	Hits	1	3	1	0.7246
25	0.693878	76	8	0	0	Hits	2	0	0	0.6342
25	0.693878	76	8	0	0	Hits	3	1	1	0.6727
25	0.693878	76	8	0	0	Hits	4	1	1	0.5472
25	0.693878	76	8	0	0	Hits	5	3	1	0.5539
25	0.693878	76	8	0	0	Hits	6	2	1	0.6604
25	0.693878	76	8	0	0	Hits	7	2	1	0.6492
25	0.693878	76	8	0	0	Hits	8	0	0	0.7796
25	0.693878	76	8	0	0	Hits	9	3	1	0.5895
25	0.693878	76	8	0	0	Hits	10	1	1	0.7322
25	0.693878	76	8	0	0	Hits	11	2	1	0.6291
25	0.693878	76	8	0	0	Hits	12	0	1	NaN
25	0.693878	76	8	0	0	Hits	13	2	1	0.6134
25	0.693878	76	8	0	0	Hits	14	0	1	NaN
25	0.693878	76	8	0	0	Hits	15	1	1	0.6134
25	0.693878	76	8	0	0	Hits	16	3	1	0.6198
25	0.693878	76	8	0	0	Hits	17	3	1	0.6863
25	0.693878	76	8	0	0	Hits	18	3	1	0.7166
25	0.693878	76	8	0	0	Hits	19	1	1	0.6994
25	0.693878	76	8	0	0	Hits	20	2	1	0.6588
25	0.693878	76	8	0	0	Hits	21	2	1	0.6592
25	0.693878	76	8	0	0	Hits	22	1	1	0.6853
25	0.693878	76	8	0	0	Hits	23	0	1	NaN
25	0.693878	76	8	0	0	Hits	24	0	1	NaN
25	0.693878	76	8	0	0	Hits	25	2	1	0.8457
25	0.693878	76	8	0	0	Hits	26	1	1	0.6215
25	0.693878	76	8	0	0	Hits	27	3	1	0.6324
25	0.693878	76	8	0	0	Hits	28	1	1	0.6299
25	0.693878	76	8	0	0	Hits	29	3	1	0.5479
25	0.693878	76	8	0	0	Hits	30	0	1	NaN
25	0.693878	76	8	0	0	Hits	31	2	1	0.5953
25	0.693878	76	8	0	0	Hits	32	0	1	NaN
25	0.693878	76	8	0	0	Hits	33	2	1	0.6259
25	0.693878	76	8	0	0	Hits	34	1	1	0.7053
25	0.693878	76	8	0	0	Hits	35	3	1	0.7195
25	0.693878	76	8	0	0	Hits	36	0	1	NaN
25	0.693878	76	8	0	0	Hits	37	2	1	0.6159
25	0.693878	76	8	0	0	Hits	38	0	1	NaN
25	0.693878	76	8	0	0	Hits	39	3	1	0.5786
25	0.693878	76	8	0	0	Hits	40	1	1	0.6606
25	0.693878	76	8	0	0	Hits	41	1	1	0.5427
25	0.693878	76	8	0	0	Hits	42	1	1	0.669
25	0.693878	76	8	0	0	Hits	43	3	1	0.5952
25	0.693878	76	8	0	0	Hits	44	2	1	0.5833
25	0.693878	76	8	0	0	Hits	45	0	1	NaN
25	0.693878	76	8	0	0	Hits	46	2	1	0.6333
25	0.693878	76	8	0	0	Hits	47	3	1	0.7531
25	0.693878	76	8	0	0	Hits	48	0	1	NaN
25	0.693878	76	8	0	0	Hits	49	2	1	0.601
25	0.693878	76	8	0	0	Hits	50	0	1	NaN
25	0.693878	76	8	0	0	Hits	51	3	1	0.6528
25	0.693878	76	8	0	0	Hits	52	2	1	0.7059
25	0.693878	76	8	0	0	Hits	53	1	1	0.577
25	0.693878	76	8	0	0	Hits	54	1	1	0.6593
25	0.693878	76	8	0	0	Hits	55	3	1	0.7742
25	0.693878	76	8	0	0	Hits	56	0	1	NaN
25	0.693878	76	8	0	0	Hits	57	2	1	0.6784
25	0.693878	76	8	0	0	Hits	58	3	1	0.6655
25	0.693878	76	8	0	0	Hits	59	3	1	0.5337
25	0.693878	76	8	0	0	Hits	60	2	1	0.6846
25	0.693878	76	8	0	0	Hits	61	1	1	0.5655
25	0.693878	76	8	0	0	Hits	62	0	1	NaN
25	0.693878	76	8	0	0	Hits	63	1	1	0.6838
25	0.693878	76	8	0	0	Hits	64	0	1	NaN
25	0.693878	76	8	0	0	Hits	65	2	1	0.7326
25	0.693878	76	8	0	0	Hits	66	1	1	0.6056
25	0.693878	76	8	0	0	Hits	67	0	1	NaN
25	0.693878	76	8	0	0	Hits	68	0	1	NaN
25	0.693878	76	8	0	0	Hits	69	1	1	0.6856
25	0.693878	76	8	0	0	Hits	70	3	1	0.7615
25	0.693878	76	8	0	0	Hits	71	2	1	0.596
25	0.693878	76	8	0	0	Hits	72	3	1	0.6121
26	0.510204	68	22	22	24	WorkFlow	1	3	1	0.989
26	0.510204	68	22	22	24	WorkFlow	2	0	0	0.764
26	0.510204	68	22	22	24	WorkFlow	3	0	0	1.457
26	0.510204	68	22	22	24	WorkFlow	4	3	1	0.741
26	0.510204	68	22	22	24	WorkFlow	5	2	0	0.64
26	0.510204	68	22	22	24	WorkFlow	6	1	1	0.74
26	0.510204	68	22	22	24	WorkFlow	7	2	0	0.699
26	0.510204	68	22	22	24	WorkFlow	8	1	1	0.683
26	0.510204	68	22	22	24	WorkFlow	9	1	1	0.676
26	0.510204	68	22	22	24	WorkFlow	10	0	0	0.612
26	0.510204	68	22	22	24	WorkFlow	11	3	1	1.457
26	0.510204	68	22	22	24	WorkFlow	12	1	1	0.995
26	0.510204	68	22	22	24	WorkFlow	13	3	1	0.782
26	0.510204	68	22	22	24	WorkFlow	14	2	0	0.688
26	0.510204	68	22	22	24	WorkFlow	15	2	0	0.612
26	0.510204	68	22	22	24	WorkFlow	16	0	0	2.867
26	0.510204	68	22	22	24	WorkFlow	17	2	1	0.23
26	0.510204	68	22	22	24	WorkFlow	18	3	0	1.088
26	0.510204	68	22	22	24	WorkFlow	19	1	0	0.922
26	0.510204	68	22	22	24	WorkFlow	20	1	1	0.766
26	0.510204	68	22	22	24	WorkFlow	21	0	0	0.672
26	0.510204	68	22	22	24	WorkFlow	22	2	0	0.032
26	0.510204	68	22	22	24	WorkFlow	23	0	0	0.064
26	0.510204	68	22	22	24	WorkFlow	24	3	0	NaN
26	0.510204	68	22	22	24	WorkFlow	25	1	1	0.06
26	0.510204	68	22	22	24	WorkFlow	26	2	0	NaN
26	0.510204	68	22	22	24	WorkFlow	27	3	0	NaN
26	0.510204	68	22	22	24	WorkFlow	28	0	1	NaN
26	0.510204	68	22	22	24	WorkFlow	29	1	1	1.266
26	0.510204	68	22	22	24	WorkFlow	30	3	1	0.646
26	0.510204	68	22	22	24	WorkFlow	31	2	0	NaN
26	0.510204	68	22	22	24	WorkFlow	32	0	0	1.51
26	0.510204	68	22	22	24	WorkFlow	33	0	1	NaN
26	0.510204	68	22	22	24	WorkFlow	34	3	0	NaN
26	0.510204	68	22	22	24	WorkFlow	35	2	0	1.495
26	0.510204	68	22	22	24	WorkFlow	36	1	0	NaN
26	0.510204	68	22	22	24	WorkFlow	37	0	0	2.297
26	0.510204	68	22	22	24	WorkFlow	38	3	0	NaN
26	0.510204	68	22	22	24	WorkFlow	39	1	1	0.827
26	0.510204	68	22	22	24	WorkFlow	40	2	1	0.892
26	0.510204	68	22	22	24	WorkFlow	41	2	0	1.316
26	0.510204	68	22	22	24	WorkFlow	42	2	0	1.645
26	0.510204	68	22	22	24	WorkFlow	43	0	1	NaN
26	0.510204	68	22	22	24	WorkFlow	44	0	0	0.077
26	0.510204	68	22	22	24	WorkFlow	45	3	0	NaN
26	0.510204	68	22	22	24	WorkFlow	46	1	0	0.521
26	0.510204	68	22	22	24	WorkFlow	47	3	1	0.112
26	0.510204	68	22	22	24	WorkFlow	48	1	0	0.172
26	0.510204	68	22	22	24	WorkFlow	49	3	0	0.109
26	0.510204	68	22	22	24	WorkFlow	50	1	0	0.558
26	0.510204	68	22	22	24	WorkFlow	51	2	0	0.005
26	0.510204	68	22	22	24	WorkFlow	52	0	0	1.027
26	0.510204	68	22	22	24	WorkFlow	53	2	0	NaN
26	0.510204	68	22	22	24	WorkFlow	54	1	1	1.091
26	0.510204	68	22	22	24	WorkFlow	55	3	0	NaN
26	0.510204	68	22	22	24	WorkFlow	56	0	1	NaN
26	0.510204	68	22	22	24	WorkFlow	57	2	1	2.112
26	0.510204	68	22	22	24	WorkFlow	58	1	1	0.221
26	0.510204	68	22	22	24	WorkFlow	59	1	0	0.239
26	0.510204	68	22	22	24	WorkFlow	60	2	0	NaN
26	0.510204	68	22	22	24	WorkFlow	61	3	0	NaN
26	0.510204	68	22	22	24	WorkFlow	62	0	1	NaN
26	0.510204	68	22	22	24	WorkFlow	63	0	1	NaN
26	0.510204	68	22	22	24	WorkFlow	64	3	0	NaN
26	0.510204	68	22	22	24	WorkFlow	65	0	0	0.743
26	0.510204	68	22	22	24	WorkFlow	66	1	0	0.673
26	0.510204	68	22	22	24	WorkFlow	67	3	1	1.124
26	0.510204	68	22	22	24	WorkFlow	68	2	0	0.709
26	0.510204	68	22	22	24	WorkFlow	69	3	1	1.032
26	0.510204	68	22	22	24	WorkFlow	70	1	0	NaN
26	0.510204	68	22	22	24	WorkFlow	71	0	1	NaN
26	0.510204	68	22	22	24	WorkFlow	72	2	1	1.685
27	0.142857	68	4	2	0	WorkFlow	1	3	1	0.4668
27	0.142857	68	4	2	0	WorkFlow	2	1	1	0.4388
27	0.142857	68	4	2	0	WorkFlow	3	3	1	0.3945
27	0.142857	68	4	2	0	WorkFlow	4	2	1	0.4099
27	0.142857	68	4	2	0	WorkFlow	5	0	0	0.3898
27	0.142857	68	4	2	0	WorkFlow	6	1	1	0.4542
27	0.142857	68	4	2	0	WorkFlow	7	0	1	NaN
27	0.142857	68	4	2	0	WorkFlow	8	2	1	0.5247
27	0.142857	68	4	2	0	WorkFlow	9	2	1	0.4675
27	0.142857	68	4	2	0	WorkFlow	10	3	1	0.4783
27	0.142857	68	4	2	0	WorkFlow	11	2	0	0.4735
27	0.142857	68	4	2	0	WorkFlow	12	1	1	0.4475
27	0.142857	68	4	2	0	WorkFlow	13	0	1	NaN
27	0.142857	68	4	2	0	WorkFlow	14	1	1	0.357
27	0.142857	68	4	2	0	WorkFlow	15	0	1	NaN
27	0.142857	68	4	2	0	WorkFlow	16	3	1	0.4745
27	0.142857	68	4	2	0	WorkFlow	17	1	1	0.599
27	0.142857	68	4	2	0	WorkFlow	18	1	1	0.4248
27	0.142857	68	4	2	0	WorkFlow	19	2	1	0.5406
27	0.142857	68	4	2	0	WorkFlow	20	3	1	0.4473
27	0.142857	68	4	2	0	WorkFlow	21	0	1	NaN
27	0.142857	68	4	2	0	WorkFlow	22	0	0	0.4219
27	0.142857	68	4	2	0	WorkFlow	23	3	1	0.5318
27	0.142857	68	4	2	0	WorkFlow	24	2	1	0.5919
27	0.142857	68	4	2	0	WorkFlow	25	3	1	0.4969
27	0.142857	68	4	2	0	WorkFlow	26	0	1	NaN
27	0.142857	68	4	2	0	WorkFlow	27	1	1	0.4496
27	0.142857	68	4	2	0	WorkFlow	28	0	1	NaN
27	0.142857	68	4	2	0	WorkFlow	29	2	1	0.5271
27	0.142857	68	4	2	0	WorkFlow	30	3	1	0.5213
27	0.142857	68	4	2	0	WorkFlow	31	2	1	0.6081
27	0.142857	68	4	2	0	WorkFlow	32	1	1	0.4583
27	0.142857	68	4	2	0	WorkFlow	33	3	1	0.4525
27	0.142857	68	4	2	0	WorkFlow	34	0	1	NaN
27	0.142857	68	4	2	0	WorkFlow	35	1	1	0.4074
27	0.142857	68	4	2	0	WorkFlow	36	0	1	NaN
27	0.142857	68	4	2	0	WorkFlow	37	2	1	0.5516
27	0.142857	68	4	2	0	WorkFlow	38	1	1	0.5334
27	0.142857	68	4	2	0	WorkFlow	39	3	1	0.4551
27	0.142857	68	4	2	0	WorkFlow	40	2	1	0.5308
27	0.142857	68	4	2	0	WorkFlow	41	2	1	0.4426
27	0.142857	68	4	2	0	WorkFlow	42	1	1	0.5198
27	0.142857	68	4	2	0	WorkFlow	43	0	1	NaN
27	0.142857	68	4	2	0	WorkFlow	44	3	1	0.4887
27	0.142857	68	4	2	0	WorkFlow	45	3	1	0.4093
27	0.142857	68	4	2	0	WorkFlow	46	1	1	0.468
27	0.142857	68	4	2	0	WorkFlow	47	2	1	0.5222
27	0.142857	68	4	2	0	WorkFlow	48	0	1	NaN
27	0.142857	68	4	2	0	WorkFlow	49	3	1	0.4712
27	0.142857	68	4	2	0	WorkFlow	50	0	1	NaN
27	0.142857	68	4	2	0	WorkFlow	51	1	1	0.5233
27	0.142857	68	4	2	0	WorkFlow	52	2	1	0.5697
27	0.142857	68	4	2	0	WorkFlow	53	3	1	0.5393
27	0.142857	68	4	2	0	WorkFlow	54	1	1	0.5439
27	0.142857	68	4	2	0	WorkFlow	55	0	1	NaN
27	0.142857	68	4	2	0	WorkFlow	56	2	1	0.5467
27	0.142857	68	4	2	0	WorkFlow	57	0	1	NaN
27	0.142857	68	4	2	0	WorkFlow	58	1	1	0.5094
27	0.142857	68	4	2	0	WorkFlow	59	0	1	NaN
27	0.142857	68	4	2	0	WorkFlow	60	1	1	0.4664
27	0.142857	68	4	2	0	WorkFlow	61	2	1	0.5205
27	0.142857	68	4	2	0	WorkFlow	62	3	1	0.5034
27	0.142857	68	4	2	0	WorkFlow	63	2	1	0.5987
27	0.142857	68	4	2	0	WorkFlow	64	3	1	0.4236
27	0.142857	68	4	2	0	WorkFlow	65	0	1	NaN
27	0.142857	68	4	2	0	WorkFlow	66	1	1	0.4992
27	0.142857	68	4	2	0	WorkFlow	67	3	1	0.5902
27	0.142857	68	4	2	0	WorkFlow	68	2	1	0.5817
27	0.142857	68	4	2	0	WorkFlow	69	1	1	0.5405
27	0.142857	68	4	2	0	WorkFlow	70	0	1	NaN
27	0.142857	68	4	2	0	WorkFlow	71	3	1	0.5057
27	0.142857	68	4	2	0	WorkFlow	72	2	1	0.6222
28	0.510204	88	20	6	18	Office	1	1	1	0.9197
28	0.510204	88	20	6	18	Office	2	3	1	0.509
28	0.510204	88	20	6	18	Office	3	0	1	NaN
28	0.510204	88	20	6	18	Office	4	2	1	0.6212
28	0.510204	88	20	6	18	Office	5	0	0	0.4355
28	0.510204	88	20	6	18	Office	6	1	1	0.488
28	0.510204	88	20	6	18	Office	7	2	1	0.5694
28	0.510204	88	20	6	18	Office	8	3	1	0.4528
28	0.510204	88	20	6	18	Office	9	2	1	0.6871
28	0.510204	88	20	6	18	Office	10	0	1	NaN
28	0.510204	88	20	6	18	Office	11	2	1	0.5847
28	0.510204	88	20	6	18	Office	12	3	1	0.4718
28	0.510204	88	20	6	18	Office	13	3	1	0.4502
28	0.510204	88	20	6	18	Office	14	1	1	0.536
28	0.510204	88	20	6	18	Office	15	1	1	0.4899
28	0.510204	88	20	6	18	Office	16	0	0	0.4856
28	0.510204	88	20	6	18	Office	17	3	1	0.5551
28	0.510204	88	20	6	18	Office	18	0	1	NaN
28	0.510204	88	20	6	18	Office	19	2	1	0.52
28	0.510204	88	20	6	18	Office	20	1	1	0.5033
28	0.510204	88	20	6	18	Office	21	2	1	0.5375
28	0.510204	88	20	6	18	Office	22	3	1	0.4679
28	0.510204	88	20	6	18	Office	23	1	1	0.8702
28	0.510204	88	20	6	18	Office	24	0	1	NaN
28	0.510204	88	20	6	18	Office	25	2	1	0.5663
28	0.510204	88	20	6	18	Office	26	3	1	0.4531
28	0.510204	88	20	6	18	Office	27	0	1	NaN
28	0.510204	88	20	6	18	Office	28	0	0	0.5536
28	0.510204	88	20	6	18	Office	29	1	1	1.0018
28	0.510204	88	20	6	18	Office	30	1	1	0.4724
28	0.510204	88	20	6	18	Office	31	2	1	0.5302
28	0.510204	88	20	6	18	Office	32	3	1	0.4003
28	0.510204	88	20	6	18	Office	33	0	1	NaN
28	0.510204	88	20	6	18	Office	34	3	1	0.5223
28	0.510204	88	20	6	18	Office	35	2	1	0.5214
28	0.510204	88	20	6	18	Office	36	2	1	0.5511
28	0.510204	88	20	6	18	Office	37	3	1	0.4619
28	0.510204	88	20	6	18	Office	38	0	0	0.4291
28	0.510204	88	20	6	18	Office	39	1	1	0.534
28	0.510204	88	20	6	18	Office	40	1	1	0.5013
28	0.510204	88	20	6	18	Office	41	0	1	NaN
28	0.510204	88	20	6	18	Office	42	2	1	1.0375
28	0.510204	88	20	6	18	Office	43	0	0	0.4355
28	0.510204	88	20	6	18	Office	44	1	1	0.5023
28	0.510204	88	20	6	18	Office	45	1	1	0.5806
28	0.510204	88	20	6	18	Office	46	2	1	0.5639
28	0.510204	88	20	6	18	Office	47	3	1	0.8199
28	0.510204	88	20	6	18	Office	48	3	1	0.4292
28	0.510204	88	20	6	18	Office	49	2	1	0.5524
28	0.510204	88	20	6	18	Office	50	0	1	NaN
28	0.510204	88	20	6	18	Office	51	3	1	0.4336
28	0.510204	88	20	6	18	Office	52	3	1	0.3911
28	0.510204	88	20	6	18	Office	53	1	1	0.436
28	0.510204	88	20	6	18	Office	54	1	1	0.4015
28	0.510204	88	20	6	18	Office	55	0	0	0.4139
[truncated: 12,113 more rows]
